# Supplementary material for: Screening and predictive analysis of common regulatory genes in diabetes and rectal cancer: transcriptional and drug modulation mechanisms
Source: Eur J Med Res. 2025 Dec 10;31:69. doi: 10.1186/s40001-025-03640-x (PMC12801799; doi:10.1186/s40001-025-03640-x)
Supplement: Supplementary file 1 — Supplementary material 1. Table 1 DEGs of GSE76894 [file 40001_2025_3640_MOESM1_ESM.txt]

Supplementary Table 1 DEGs of GSE76894
id	logFC	AveExpr	t	P.Value	adj.P.Val	B
HHATL	-1.338290778	7.091758423	-6.894908556	4.32E-10	6.08E-06	12.59120506
SLC2A2	-1.935839671	6.776995214	-6.707664091	1.06E-09	7.47E-06	11.75363634
PPP1R1A	-1.197073463	11.18277444	-6.474738411	3.21E-09	1.51E-05	10.7235256
ERO1LB	-0.635854589	11.08530313	-6.019647707	2.66E-08	5.85E-05	8.753957631
IAPP	-0.793530016	12.86920697	-5.823503406	6.49E-08	9.87E-05	7.924930397
PIR	-0.695473628	8.585601007	-5.802657845	7.13E-08	9.87E-05	7.837590979
GALNT14	-0.999166246	8.428690421	-5.659335162	1.35E-07	0.000146692	7.2412641
KIRREL3	-1.185067959	8.554659622	-5.598058734	1.78E-07	0.000156453	6.988593625
TAGLN3	-0.957156136	8.524403203	-5.543583468	2.26E-07	0.000160685	6.765152143
ASCL2	-1.033923143	6.788186533	-5.536790817	2.33E-07	0.000160685	6.737370009
FOXC1	0.750074718	8.599588559	5.510258641	2.62E-07	0.000160906	6.629022914
RP1-212P9.2	-0.971057554	8.120057756	-5.509427974	2.63E-07	0.000160906	6.625635188
STX1A	-0.950005427	9.553147479	-5.443542573	3.51E-07	0.00018253	6.357792168
SMAD9	-0.845139441	9.82886288	-5.406386621	4.13E-07	0.00018253	6.207499565
C15orf59	-0.773590593	7.024439162	-5.404870268	4.15E-07	0.00018253	6.201377778
NPC1L1	-0.823944789	8.093822667	-5.312284587	6.20E-07	0.000229798	5.829361959
LIN7B	-0.663585065	7.747556003	-5.160873005	1.19E-06	0.000340821	5.228686388
FAM124A	0.695079052	7.72846515	5.133514001	1.33E-06	0.000353893	5.121199209
GLP1R	-0.677183172	7.035271493	-5.114570837	1.44E-06	0.000364041	5.046968317
ILDR2	-0.837219161	8.423996249	-5.107941838	1.48E-06	0.000364041	5.021029243
ABCC8	-0.637295205	9.685544171	-5.094527351	1.57E-06	0.000368642	4.968598309
FOXA1	0.702528361	6.020949597	5.082870099	1.65E-06	0.000374731	4.923100529
CPNE4	-0.926320872	8.281572935	-5.06840721	1.75E-06	0.000391948	4.866736763
GAS1	0.775213349	7.651514017	5.042020009	1.96E-06	0.000405849	4.764144228
CHL1	-1.20906712	7.824244968	-5.038115378	1.99E-06	0.000405849	4.748989819
SCGN	-0.826176822	11.25788931	-5.038031029	1.99E-06	0.000405849	4.748662523
GDAP1L1	-0.659375992	7.551677742	-5.020515587	2.14E-06	0.00041933	4.680768326
UBE2QL1	-0.803588503	9.624504056	-4.998620184	2.35E-06	0.000447124	4.596092653
PTPRN	-0.828620691	10.17985636	-4.980462862	2.54E-06	0.00046963	4.526039626
PPM1E	-0.875003939	8.18121853	-4.953112812	2.84E-06	0.000506279	4.420806818
ZCCHC18	-0.693035794	7.965544993	-4.944768056	2.94E-06	0.000510626	4.388768318
RP11-112J3.16	-0.608698154	7.066893398	-4.939162062	3.01E-06	0.000510626	4.3672631
CTB-12O2.1	-1.220639305	8.414046121	-4.928429501	3.15E-06	0.000521308	4.326132701
ANXA6	-0.592608729	10.70352587	-4.915272974	3.32E-06	0.000531739	4.275786461
VAT1L	-0.877125879	8.088682605	-4.895679087	3.60E-06	0.000546242	4.200957063
TMEM63C	-0.777079413	7.619804458	-4.868562406	4.03E-06	0.000581072	4.097697367
BPIFC	-1.067637828	8.838991692	-4.838190059	4.57E-06	0.000624164	3.982456033
CHODL	-1.339009299	6.745687236	-4.827994286	4.76E-06	0.000628653	3.943869535
RAB3A	-0.723540444	8.648530708	-4.82580319	4.80E-06	0.000628653	3.935583741
LOC100132891	0.621219685	7.528711231	4.822259394	4.88E-06	0.000629605	3.922187508
CHGA	-0.655389385	12.02657825	-4.795714426	5.43E-06	0.000659437	3.822035621
RAG1	0.749727893	7.380994075	4.780997151	5.77E-06	0.000682767	3.766656151
SYT4	-0.654921422	12.13067635	-4.774361771	5.93E-06	0.000682767	3.741722536
ANKRD34C	-0.864921079	9.273279543	-4.742003536	6.76E-06	0.000755412	3.620440337
DACH2	-0.909459504	8.198919045	-4.712207978	7.63E-06	0.000807415	3.509220742
GPD1	-0.682688676	7.460744009	-4.688402437	8.40E-06	0.000839926	3.420678189
UCHL1	-0.731230796	10.78496157	-4.684456727	8.53E-06	0.000839926	3.406029895
GPR158	-0.865888959	9.34416806	-4.678845589	8.73E-06	0.000842361	3.385212236
COL12A1	0.643319347	7.359812709	4.660909454	9.38E-06	0.000881925	3.318774461
SLC6A16	0.92410039	6.713061204	4.654639969	9.62E-06	0.000890833	3.295589801
RAB3B	-0.672636495	8.685594323	-4.652977438	9.68E-06	0.000890934	3.28944507
HMGCLL1	-0.746835291	8.425015967	-4.6366687	1.03E-05	0.000938846	3.229242197
RP11-16N11.2	-0.672818241	7.64867799	-4.628989614	1.07E-05	0.000939519	3.200942097
ADCYAP1	-0.918395452	10.7149338	-4.619642617	1.11E-05	0.000961584	3.166535766
INA	-0.808829595	10.28815321	-4.584356722	1.27E-05	0.001060983	3.037052051
MCHR1	-0.873260487	7.607167789	-4.582313428	1.28E-05	0.001063348	3.029573699
NAP1L5	-0.696250677	9.727663967	-4.564190985	1.38E-05	0.001091355	2.963341084
HRK	-1.021265453	6.667642441	-4.535488899	1.55E-05	0.001170133	2.858792155
PCSK1	-0.715601773	12.01256341	-4.530450635	1.58E-05	0.001187278	2.840484406
ELAVL4	-0.706309609	9.330629832	-4.515605611	1.67E-05	0.001216677	2.786618875
CDK5R2	-0.702054712	11.14310336	-4.498943842	1.79E-05	0.001253059	2.726299438
LOC728392	-0.750209607	11.52982038	-4.496794607	1.80E-05	0.001253059	2.718529386
SLC17A6	-0.944562991	10.42143733	-4.473293435	1.98E-05	0.001343101	2.63372626
NTNG2	-0.738857516	7.865480467	-4.471478847	1.99E-05	0.001346185	2.627190591
SPAG6	-0.658751333	6.542910492	-4.468362419	2.01E-05	0.001356205	2.615970132
CYP27B1	0.956523087	7.075868778	4.449005176	2.17E-05	0.001408981	2.546392014
TPBG	0.601503612	8.425206452	4.446783963	2.19E-05	0.001409421	2.53842086
DUSP26	-0.721331332	9.404454898	-4.42988668	2.34E-05	0.001444886	2.477869179
LOC646903	-0.831262193	6.305720876	-4.418175985	2.45E-05	0.001454878	2.43599392
FFAR4	-0.799431601	7.304001132	-4.392152366	2.71E-05	0.001557079	2.343203979
THBS1	0.59119971	9.235007889	4.39059292	2.73E-05	0.001560154	2.337655289
MTUS2	-0.660614578	8.41000829	-4.378761281	2.85E-05	0.001587791	2.295600106
ZNF540	-0.611938141	7.368015218	-4.348912926	3.20E-05	0.00170075	2.189845283
CACNA2D2	-0.635762109	8.508622633	-4.347349273	3.22E-05	0.00170075	2.184318633
CABP7	-0.829774572	11.11677458	-4.342860504	3.28E-05	0.00170856	2.168460796
SV2A	-0.689978281	8.101534815	-4.338596143	3.33E-05	0.001723056	2.153406031
FXYD2	-0.641272441	9.050613522	-4.333268543	3.40E-05	0.001747762	2.134611739
LRRN3	-0.626048044	7.04263516	-4.319276325	3.59E-05	0.001819386	2.085325835
KRT222	-0.665849744	7.73486852	-4.29138243	3.99E-05	0.001939049	1.98739733
CRMP1	-0.599216263	9.52009566	-4.275259671	4.25E-05	0.002006824	1.930992372
FAM222A	-0.627409793	10.4528989	-4.27012796	4.33E-05	0.002034295	1.913069808
RIMBP2	-0.813974285	9.658350576	-4.244337648	4.78E-05	0.002156158	1.823221184
MAGEL2	-0.648126844	8.055388313	-4.209835001	5.45E-05	0.002325439	1.70360894
SVOP	-0.684661942	8.214758846	-4.209575064	5.45E-05	0.002325439	1.702710372
LINC01146	-0.994285065	6.781018335	-4.206780751	5.51E-05	0.002329943	1.693053229
KCNN2	0.661974902	5.861148908	4.203363756	5.58E-05	0.002338118	1.681250157
DNAI1	-0.871548783	5.409482989	-4.191690586	5.83E-05	0.002400483	1.640978735
PLCXD3	-0.691947089	10.49004993	-4.188928811	5.89E-05	0.002404911	1.631462268
APCDD1L	-0.721121719	7.634045607	-4.188114663	5.91E-05	0.002404911	1.628657725
SAMD3	-0.675285903	8.647567864	-4.185499718	5.97E-05	0.002421708	1.61965245
IRX3	0.740163289	7.427870246	4.177364548	6.16E-05	0.002489801	1.591661886
LRRC10B	-0.817100376	8.585817955	-4.168307384	6.37E-05	0.002547577	1.5605438
CDH3	0.67890685	8.584278305	4.165790587	6.43E-05	0.002548387	1.551905125
MAGEE2	-0.786110219	5.76723986	-4.165643364	6.43E-05	0.002548387	1.551399909
LOC101928054	0.802759657	6.561048307	4.162045343	6.52E-05	0.002559911	1.53905668
NIM1K	-0.622161152	7.18329162	-4.160235586	6.56E-05	0.002566711	1.53285102
RASD1	-0.632228419	9.343686336	-4.157991202	6.62E-05	0.002567732	1.525157654
RGS9	-0.737689243	10.23743227	-4.15746111	6.63E-05	0.002567732	1.523341014
GRIA4	-0.921442515	6.630552218	-4.146670129	6.91E-05	0.002641828	1.486395351
TGIF1	0.684686989	9.193543259	4.14502104	6.95E-05	0.002643088	1.480755217
SYNGR4	-0.781602971	8.538777802	-4.129990884	7.35E-05	0.002703547	1.429422532
STXBP5L	-0.677512617	6.975105724	-4.129175798	7.37E-05	0.002703547	1.426642513
LMO1	-0.588688318	7.827094518	-4.128611615	7.39E-05	0.002703547	1.424718473
PIP	1.016018525	5.75697112	4.128408997	7.39E-05	0.002703547	1.424027531
STEAP4	0.850138275	7.944524962	4.127252803	7.43E-05	0.002708204	1.420085267
C14orf132	-0.655957325	9.959775111	-4.116830157	7.72E-05	0.002783726	1.384582455
FAM102B	0.637840454	8.893733309	4.114538408	7.79E-05	0.002786048	1.376784535
RBP4	-0.790609623	11.7536843	-4.114530561	7.79E-05	0.002786048	1.376757841
MIR7-3HG	-0.750833714	10.38423294	-4.107246347	8.00E-05	0.0028393	1.351992941
SYP	-0.673022704	8.951630055	-4.103769356	8.10E-05	0.002852337	1.340182794
CTNNA2	-0.688822384	8.268104384	-4.10112835	8.18E-05	0.002868881	1.331216935
RFX6	-0.724979108	11.52236847	-4.097346618	8.30E-05	0.002896268	1.31838558
SLC6A17	-0.642171128	7.919787577	-4.077020597	8.95E-05	0.003028838	1.249563632
WSCD2	-0.874610677	8.462852233	-4.068113577	9.25E-05	0.003100525	1.219481996
NR0B1	-0.598270482	8.075237993	-4.066761793	9.30E-05	0.003101294	1.214920714
TMEM200A	-0.637906278	10.79566471	-4.062305405	9.45E-05	0.003115881	1.19989132
RP11-180N14.1	-0.869472556	6.5742346	-4.051021808	9.85E-05	0.003173742	1.161889382
ELFN1	0.599610962	5.8507932	4.048667123	9.94E-05	0.003173742	1.153968577
UNC5D	-0.905284898	7.508359337	-4.046888593	0.000100048	0.003173742	1.14798805
PRR18	-0.666575812	6.481708908	-4.044094504	0.000101083	0.003173742	1.138596373
RGAG4	-0.624211273	9.014910371	-4.044068471	0.000101093	0.003173742	1.138508891
ESR1	-0.81183807	9.805176201	-4.042506464	0.000101676	0.003173742	1.133260619
H2BFXP	-0.594311023	8.714003937	-4.039216493	0.000102916	0.003189772	1.122211205
JAKMIP1	-0.626803831	7.419284458	-4.036925366	0.000103787	0.003189981	1.114520227
SCG3	-0.603328057	12.52421418	-4.033555536	0.000105082	0.003215735	1.103213879
FFAR1	-0.724154292	8.19504897	-4.027581529	0.000107415	0.003272915	1.083186705
ACKR3	0.644444356	9.36912642	4.02256571	0.000109413	0.003298082	1.066388192
SNCAIP	0.772451259	7.565816821	4.008729211	0.000115109	0.003397038	1.020126229
TUNAR	-0.685252343	9.395616634	-3.9965804	0.000120343	0.003482871	0.97960159
CPLX2	-0.593528692	8.224145249	-3.99539292	0.000120867	0.003482871	0.975645283
CRNDE	0.659500987	7.237695438	3.993449173	0.000121729	0.003482871	0.969171163
FNDC5	-0.637135748	6.004677399	-3.979522532	0.000128078	0.003620383	0.922851647
DOCK3	-0.655812422	7.955368464	-3.974672568	0.000130362	0.003651745	0.906748296
TMEM108	-0.68732996	6.752358514	-3.972999633	0.000131159	0.003651745	0.90119694
DYNC1I1	-0.619635847	9.032328799	-3.969720346	0.000132735	0.003658899	0.890320083
C22orf42	-0.727920242	7.942336403	-3.968784377	0.000133188	0.003658899	0.887216821
PRPH	-0.70178611	8.634586242	-3.940121671	0.000147801	0.003940529	0.792441057
NSG1	-0.615788728	7.202871192	-3.911953495	0.000163646	0.004141108	0.699788037
TMEM132D	-0.757115541	8.303281433	-3.908196917	0.000165878	0.004173037	0.687468298
KLHDC8A	-0.700200508	8.652413562	-3.902059957	0.000169586	0.004232746	0.667360702
IL17RD	0.665608507	8.337036982	3.897862889	0.000172168	0.004274447	0.653622441
TUBA3FP	-0.62272359	6.225356976	-3.896611154	0.000172945	0.004274874	0.649527234
DPP6	-0.640549346	10.86311094	-3.896368487	0.000173096	0.004274874	0.648733433
SH3GL2	-0.651249593	10.66540614	-3.889336196	0.000177529	0.00430893	0.625745403
NCKAP5	-0.665854131	6.737338098	-3.886571615	0.000179301	0.004339999	0.616716543
KCNMA1	-0.612213765	9.340039375	-3.881800508	0.000182399	0.004374877	0.601145644
TNR	-0.816633955	7.381327518	-3.855445929	0.000200453	0.004634866	0.515389008
ALK	-0.700140681	5.757778803	-3.855333071	0.000200533	0.004634866	0.515022699
MAP1A	-0.611960108	9.137273259	-3.849097004	0.00020505	0.004685849	0.494794285
LINC00473	-0.748290552	6.470680794	-3.831765916	0.000218115	0.004881415	0.438703253
MEG9	-0.693418865	7.931154453	-3.829436239	0.000219931	0.004914236	0.431177683
CLIP3	-0.669332649	9.968828099	-3.812209047	0.000233811	0.005092373	0.375633964
KCNG3	-0.610323608	7.389325797	-3.81041918	0.0002353	0.005103721	0.369873762
SEZ6L	-0.618804516	9.3251882	-3.802879663	0.000241671	0.005209815	0.34563195
DDX25	-0.610557101	8.329682045	-3.796303681	0.000247363	0.005292688	0.324517371
ARHGAP28	0.76766247	5.796325259	3.780414377	0.000261645	0.005489084	0.273611456
LINC00839	-0.598285275	8.187340802	-3.766656828	0.000274641	0.005578826	0.229664086
PRF1	0.599622338	6.386631722	3.76572736	0.000275541	0.005589039	0.2266993
LOC101929550	-0.838063462	7.267416119	-3.76459451	0.000276642	0.005595237	0.22308651
SLC16A7	0.618467442	8.535355051	3.74860363	0.000292629	0.005801882	0.172176699
SEPT3	-0.701943766	8.824571485	-3.745339642	0.000295998	0.005831119	0.161805196
LINGO2	-0.698678149	9.028199737	-3.742505635	0.000298954	0.005850642	0.152805482
SLC16A9	-0.639788803	9.104841691	-3.739012217	0.000302635	0.005900548	0.141718782
KCNH8	0.592213223	6.982515158	3.735106461	0.000306802	0.005948838	0.129332702
ZNF704	0.622903546	7.758254799	3.715141035	0.000328969	0.006182775	0.066169909
FBXL16	-0.635161854	9.461347316	-3.708724007	0.000336411	0.00628071	0.045923171
TRIM9	-0.718017751	8.786132782	-3.706135164	0.000339458	0.006298436	0.037762448
SLC4A8	-0.600461571	8.991188463	-3.699709769	0.000347135	0.006396095	0.017526498
KBTBD12	0.943073844	7.65633906	3.677980088	0.000374335	0.006695695	-0.050711271
LOC154761	-0.702748889	9.371442956	-3.675093036	0.000378097	0.00675441	-0.059754543
WNK4	-0.604924714	6.485983559	-3.658608971	0.000400275	0.007010726	-0.111285108
DAPL1	-0.724645569	9.16837494	-3.641147929	0.00042511	0.007249718	-0.165677352
CX3CL1	0.655286019	7.761799588	3.638047598	0.000429669	0.007278803	-0.175314327
BC040734	-0.635221304	7.282041382	-3.61757764	0.000460955	0.007538948	-0.238784992
GPM6A	-0.708135522	7.748829972	-3.614667593	0.000465574	0.007568002	-0.247785842
FAM133A	-0.601411361	6.679709119	-3.607748462	0.000476733	0.007631653	-0.269164597
GIPR	-0.586858398	9.948373954	-3.598296688	0.000492386	0.00773555	-0.298317923
JAKMIP3	-0.604369485	6.975404588	-3.598282266	0.00049241	0.00773555	-0.298362362
FGG	1.072738999	9.682724762	3.597804651	0.000493214	0.00773555	-0.299833969
LOC643733	0.614978407	7.095090818	3.588535192	0.000509061	0.007808328	-0.328364881
LOC100288310	-0.678838605	9.357001092	-3.57620285	0.000530893	0.007984376	-0.366235369
L1CAM	-0.656286498	6.93259754	-3.574004494	0.000534876	0.008018584	-0.372975588
GRIN2D	-0.847563144	5.827872831	-3.572695667	0.000537261	0.008028688	-0.376986974
PDZD2	-0.603923326	8.9130278	-3.565276999	0.000550971	0.008164225	-0.399702799
CACNA1B	-0.587385865	6.783852178	-3.564449989	0.000552519	0.008165244	-0.402232829
DHRS2	-0.644807905	10.3005968	-3.561988907	0.000557152	0.008204007	-0.409759218
CLDN2	0.657507003	9.895128941	3.558276495	0.00056421	0.00829059	-0.42110478
CFC1	-0.642216769	9.275101682	-3.551614899	0.000577087	0.00837982	-0.441440461
LOC100506563	-0.622541416	7.66533266	-3.533078624	0.000614395	0.008752392	-0.497870385
PCSK1N	-0.600168331	11.65645747	-3.523434463	0.000634695	0.008890838	-0.527139498
FAM107A	-0.613635655	7.590848861	-3.522174935	0.000637392	0.008902406	-0.530957458
DDC	-0.659567371	8.509510825	-3.513582756	0.000656084	0.009087468	-0.556974312
CDH18	-0.769235742	7.44052981	-3.507507955	0.00066961	0.009223524	-0.57533879
PSTPIP2	0.686915694	8.935285864	3.503926087	0.000677708	0.009307407	-0.586155393
RALYL	-0.656404649	8.931715063	-3.488910842	0.000712671	0.009600258	-0.631404986
LINC00643	-0.635145953	9.135140144	-3.486201236	0.000719159	0.009637685	-0.639554439
TFAP2A	0.78618785	7.117227158	3.47102996	0.000756524	0.009957127	-0.685092377
NAALAD2	-0.664319542	7.391735044	-3.470622094	0.000757554	0.009957127	-0.686314479
PKHD1	0.585686738	6.819322619	3.439783596	0.000839318	0.010652285	-0.778390605
BEST3	-0.656047197	7.284478866	-3.433630557	0.000856595	0.010756728	-0.796684798
G6PC2	-0.738991484	9.146864362	-3.423441055	0.000885945	0.010904784	-0.826923483
SLC5A1	-0.703115654	8.212081609	-3.40638755	0.000937192	0.011192646	-0.877373437
CAPN13	-0.607492567	8.413832782	-3.404300951	0.00094365	0.011238379	-0.883532633
FGF13	0.653239222	10.22399948	3.395043753	0.00097281	0.011478829	-0.910821937
CALB2	0.626134813	6.082562703	3.393403685	0.000978063	0.011511871	-0.915650566
RAB26	-0.603680476	8.772495727	-3.388893754	0.000992648	0.011581604	-0.928919021
ACVR1C	-0.626862818	8.102258772	-3.365885579	0.001070284	0.012059505	-0.9963925
EGOT	0.599970068	6.863071719	3.36257597	0.00108191	0.012145169	-1.006068196
MEX3D	0.612281524	6.697656527	3.342347407	0.00115558	0.012639552	-1.065042096
PPY	-0.654650139	12.49880078	-3.341223426	0.001159809	0.012666117	-1.068310613
NAT16	-0.717064124	8.923895214	-3.329770719	0.001203727	0.013004639	-1.101564898
ZNF233	-0.61194379	6.031040718	-3.327351982	0.0012132	0.013071169	-1.108576327
RPH3A	-1.034161043	6.47107296	-3.323823404	0.001227144	0.013136511	-1.118797665
HAPLN4	-0.695408676	7.002315304	-3.320826094	0.001239107	0.013244381	-1.127473256
KCNJ6	-0.61872154	9.059889722	-3.306552804	0.001297588	0.013631449	-1.168700797
CLDN1	0.590970044	10.11314699	3.305013224	0.001304048	0.0136525	-1.173139286
STMN2	-0.641066776	11.05023072	-3.304905353	0.001304502	0.0136525	-1.173450208
MXRA5	0.590168079	11.60540544	3.299495209	0.00132745	0.013811167	-1.189033688
BMP5	-0.615724595	9.972092711	-3.296215562	0.001341544	0.013887432	-1.198470478
SLC30A2	0.693209563	7.920774864	3.294283959	0.001349911	0.013921388	-1.204024913
LOC101929335	0.595146509	7.273917582	3.286132395	0.00138576	0.014176846	-1.227436412
AC017002.2	0.585491095	7.530922066	3.283732337	0.001396483	0.014224525	-1.234320563
RGS7	-0.60718848	9.165839112	-3.279371988	0.001416164	0.014321367	-1.246817129
CDH17	-0.992671835	7.956996092	-3.27913525	0.00141724	0.014321958	-1.247495227
HOPX	-0.667329426	10.82890394	-3.271804344	0.001450939	0.014526929	-1.26847396
DCX	-0.586072078	6.551302591	-3.267874135	0.001469312	0.014610564	-1.279705418
CTD-2165H16.3	-0.669998109	5.923998642	-3.251114729	0.001550129	0.015260287	-1.327477075
BEND6	-0.624047864	6.850870816	-3.235938352	0.001626876	0.015611137	-1.370565324
LOC101928955	0.745342382	5.409963116	3.235359228	0.001629874	0.015616209	-1.372206324
MS4A7	0.599583044	6.200425826	3.231924452	0.00164776	0.0157215	-1.381934199
PCP4	-0.610481487	10.19112492	-3.230562228	0.001654904	0.015751242	-1.385789934
HTR3A	0.734890833	7.822259402	3.224559985	0.001686729	0.015973145	-1.402763441
KISS1R	-0.596397177	7.249904824	-3.221787502	0.00170162	0.016011839	-1.410595005
UNC80	-0.645222043	10.21914528	-3.216759374	0.001728942	0.016147949	-1.424784269
SLC34A2	0.735316425	8.292228912	3.187804743	0.0018944	0.017182648	-1.506143397
HNF4G	0.592902194	7.551980134	3.187507083	0.001896175	0.017187674	-1.50697668
TMEM217	0.597009452	7.521015309	3.181296389	0.001933569	0.017425637	-1.524348753
AL132709.8	-0.614830075	7.250418142	-3.177300825	0.001957987	0.01753345	-1.535510248
GRM1	-0.781102751	7.109473888	-3.173679961	0.001980363	0.017616652	-1.545615155
CTGF	0.595041489	10.50828277	3.168907646	0.002010219	0.017781462	-1.558919115
ZPLD1	0.601705511	7.944832487	3.164282111	0.002039556	0.017916806	-1.571798302
MYT1L	-0.599914745	6.643367652	-3.161307316	0.002058633	0.018010802	-1.580073108
ASB9	-0.603494808	10.45618056	-3.130581134	0.002265632	0.019092363	-1.665169744
KGFLP2	-0.599173735	7.728997515	-3.126038328	0.002297829	0.019233731	-1.677693339
LOC101927841	0.82166533	7.005885194	3.089316896	0.00257413	0.020825303	-1.778378007
CREB5	0.609131712	6.858015353	3.084402547	0.002613361	0.021021877	-1.791778088
ANKRD36C	0.743601978	7.286127473	3.077685751	0.002667879	0.021290095	-1.810064484
CLEC5A	0.777286641	6.140680935	3.06077469	0.002809842	0.021987099	-1.855958815
ROBO2	-0.595836591	8.611747853	-3.05743265	0.002838713	0.022153725	-1.865003916
KCNQ3	0.593098231	6.243179436	3.039663867	0.00299688	0.0229652	-1.912956981
KCNA5	-0.590624986	9.985005553	-3.037409713	0.003017517	0.02306717	-1.919023761
KCNC1	-0.664868854	7.491555929	-3.031220218	0.003074864	0.023409875	-1.935662827
C9orf135	-0.599696108	7.1409545	-3.029651575	0.003089557	0.023496321	-1.939875295
SPRR1A	0.718982189	7.414038245	3.016579887	0.003214544	0.024097809	-1.974907831
RXRG	-0.620631451	7.639548599	-3.007664782	0.00330245	0.024597141	-1.998728319
PIPOX	-0.619737812	9.140861318	-3.007300719	0.003306087	0.024610971	-1.999699823
CRP	0.827398602	10.43745684	2.956136354	0.003855569	0.027261722	-2.135254965
ACPP	-0.64731254	8.044729152	-2.954678603	0.003872393	0.027351567	-2.139088623
CIITA	0.638933475	5.623780127	2.954215174	0.003877755	0.027368522	-2.14030704
LBP	0.693574139	5.962307824	2.950581556	0.003920038	0.0275774	-2.149854737
LRRN1	0.616280201	7.899857431	2.939503265	0.004051587	0.028197466	-2.178903221
FAM132B	-0.642886522	6.863507512	-2.922088773	0.004266614	0.029099384	-2.224380328
CRYBA2	-0.631536498	11.06884401	-2.904964288	0.004488252	0.030143668	-2.268878291
DCTN1-AS1	-0.641973875	5.594462508	-2.897376113	0.004589808	0.030577721	-2.288525661
FLJ31356	0.75901518	6.4000521	2.896202861	0.004605697	0.030659678	-2.291559588
CXCL12	0.631632025	7.764184945	2.866667196	0.005022724	0.032507991	-2.367593943
ACMSD	-0.731068749	6.447400935	-2.857596328	0.005157586	0.033031549	-2.390812857
LINC00960	0.803935545	6.705137641	2.819359985	0.005763338	0.03579931	-2.488000259
TMEM132B	-0.62203785	6.378560108	-2.818375397	0.005779762	0.035840099	-2.490488133
IL1B	0.694739167	7.897830461	2.812519285	0.005878339	0.036198328	-2.505270158
C9orf152	0.665784257	6.274810904	2.784669557	0.00636851	0.038328141	-2.575209459
SOX11	0.702347773	8.240581714	2.751468841	0.007001471	0.040689199	-2.657808433
FGA	0.851663636	7.348106038	2.729472821	0.007451838	0.042128323	-2.712063271
