# Supplementary material for: Screening and predictive analysis of common regulatory genes in diabetes and rectal cancer: transcriptional and drug modulation mechanisms
Source: Eur J Med Res. 2025 Dec 10;31:69. doi: 10.1186/s40001-025-03640-x (PMC12801799; doi:10.1186/s40001-025-03640-x)
Supplement: Supplementary file 2 — Supplementary material 2. Table 2 DEGs of TCGA [file 40001_2025_3640_MOESM2_ESM.txt]

Supplementary Table 2 DEGs of TCGA
gene	conMean	treatMean	logFC	pValue	fdr
RN7SL146P	0.04318	0.353993413	3.035287368	0.015365103	0.030455106
AL022724.3	0.87408	0.418034731	-1.064142521	0.001390169	0.004154651
AC007193.2	0.17864	0.060096407	-1.571704508	0.00156068	0.004569569
AC025578.1	0.1228	0.030113772	-2.027815205	0.000282642	0.001115801
GABRA2	2.10871	1.30334012	-0.694147083	0.002081582	0.005784634
KCNH1	0.09324	0.048242515	-0.950643885	0.001477209	0.004365926
ARMC10P1	0.16578	0.460422754	1.473689166	0.004020712	0.009980842
TMEM147-AS1	1.10496	6.089486826	2.46232651	2.28E-07	9.47E-06
IRAK2	5.17786	16.90052275	1.706640009	4.46E-05	0.000251307
OSTN-AS1	0.95636	0.099385629	-3.266444633	2.54E-06	3.13E-05
AC006252.1	0.29316	1.032350299	1.816172418	4.22E-05	0.000240714
AL117382.1	5.03734	27.26150599	2.436131247	6.17E-06	5.79E-05
ISM2	0.12161	4.688252695	5.268716561	4.97E-05	0.000272791
KCTD9P2	0.26915	0.098982036	-1.443171803	0.000206541	0.000862666
NSA2P3	0.33552	1.72325509	2.360665605	0.001504308	0.004431775
LINC02266	0.0098	0.237209581	4.597236722	0.004683676	0.011328238
LYL1	5.09273	3.344612575	-0.606600127	0.010741847	0.022516501
AC089987.1	0.02535	0.0073	-1.796017378	0.00017264	0.000743058
CR589904.2	1.32205	0.676268263	-0.967109184	0.001974707	0.005544242
AL683842.1	0.44527	0.168583832	-1.401214229	0.011556992	0.023945652
MIR4664	4.33446	15.68354072	1.855327125	0.000184668	0.000784898
RNF187	67.06661	120.3897772	0.844046307	9.19E-07	1.68E-05
IGKV1OR9-1	0.62645	0.116675449	-2.424698345	8.38E-12	3.28E-09
CATSPER3	0.55147	0.874326946	0.664890457	0.009446306	0.020242232
AC109460.3	0.02499	0.170202395	2.767828533	5.63E-06	5.45E-05
PPFIA3	6.21529	14.24548323	1.196610949	2.04E-05	0.000137704
DDX39B	13.8102	30.85193234	1.159626639	7.45E-05	0.000373158
CPNE4	0.41768	0.101528743	-2.040509855	9.53E-06	7.89E-05
CBWD5	0.62067	1.090284431	0.812806231	0.015087687	0.029982333
LINC02195	0.20135	1.212774251	2.590533652	0.006601545	0.015011827
DEFB131E	0.23476	0.067422754	-1.79987914	0.014888268	0.029643688
CCDC85B	33.35217	145.6497952	2.126651137	3.48E-05	0.000208118
FHL1	230.12523	16.09084731	-3.838106961	3.91E-07	1.13E-05
RN7SL28P	0.10927	0.735311976	2.750459118	0.005987162	0.013873723
SSBP1	34.21124	60.6047	0.824959285	3.89E-05	0.00022664
SMCHD1	20.46988	9.058723952	-1.176122899	3.20E-05	0.000195335
TBC1D27P	0.34746	0.145512575	-1.25570307	0.008515029	0.018577386
AC055716.2	0.01141	0.11797485	3.370108644	0.001951221	0.005487198
HMGXB3	17.42158	31.02654132	0.832627411	8.56E-06	7.26E-05
GIGYF1	15.6148	33.37185988	1.095718002	2.22E-05	0.000146954
NPY	4.73785	1.122728144	-2.077223886	3.51E-06	3.93E-05
AC106886.2	0	0.248966467	Inf	0.000923255	0.00295993
AP003065.1	1.36688	2.989126946	1.128837576	0.002314695	0.006301211
CCNA2	30.03741	55.13293772	0.876154056	0.00131923	0.003977184
CRACD	17.64573	5.463449701	-1.691435033	3.91E-06	4.22E-05
LINC02446	0.89374	0.584534132	-0.612567927	0.004102279	0.010143229
MROCKI	3.18685	1.324635329	-1.266535873	6.34E-05	0.000328286
STK33	1.76904	0.643397605	-1.459184199	0.000468926	0.001696188
EFCAB10	0.19768	0.337997006	0.773843551	0.012191988	0.025045352
HMGA2	1.23785	4.037789222	1.705729099	0.015087742	0.029982333
SCAND1	59.62765	153.5396731	1.364558097	0.000369145	0.001393907
SGPP1	31.31873	14.8951994	-1.072178274	8.31E-06	7.12E-05
PSMC3IP	2.43702	4.062156287	0.737127656	0.00437734	0.010685035
TPMT	108.49612	66.51175509	-0.705962205	0.00011645	0.000537849
AC068633.1	0.04294	0.028191018	-0.607086617	1.22E-07	8.32E-06
RPLP0P6	29.06169	70.28850659	1.274170201	0.000458273	0.001665502
CPNE7	0.52272	39.36153533	6.234604325	1.14E-07	8.32E-06
AL359258.3	0.46569	0.152193413	-1.613463981	6.14E-06	5.79E-05
PPARD	72.76484	44.46545868	-0.71055644	0.009273206	0.019944375
AC015540.1	0.06997	0.005252096	-3.735771353	5.62E-10	1.17E-07
AC020905.1	0.08381	0.019325749	-2.116598101	8.03E-06	6.97E-05
AC012433.2	0.04631	0.020001796	-1.211194179	0.018650189	0.03585667
EAPP	104.64868	57.83221377	-0.855608881	6.18E-05	0.000321389
TUBB	365.74527	555.156015	0.602054061	0.001715499	0.004935342
HECW2	0.35704	0.880408982	1.302088152	0.005440644	0.012817195
IGKV1-5	1008.16702	314.523406	-1.680495378	1.58E-05	0.000113695
AC104794.4	0	0.368760479	Inf	0.000685427	0.002308116
LINC01788	0.04809	0.008628743	-2.478514693	1.04E-06	1.82E-05
WDR97	0.08196	1.047788623	3.676283907	4.84E-06	4.93E-05
AC105415.1	0.03013	0.014526946	-1.052469225	0.001607377	0.004677047
IL36RN	0.01522	0.273579042	4.16791745	0.003220752	0.008304697
AC073592.3	0.02489	0.105735329	2.086819369	0.021637142	0.04057781
GRIN2D	0.42334	26.97583892	5.993707206	1.14E-07	8.32E-06
IL1R2	61.16724	10.32599641	-2.566478179	3.78E-07	1.13E-05
JADE3	6.48758	17.21094072	1.407573626	3.16E-06	3.64E-05
PAN3-AS1	1.88091	3.522322754	0.905096292	0.01219297	0.025045352
C3orf35	0.16642	0.362808383	1.124378968	0.000667999	0.002259375
AL162171.1	3.32248	1.135028743	-1.549531684	1.72E-05	0.000121716
COL9A3	2.30186	18.98081138	3.043669669	0.000122647	0.000560488
AL596223.1	0.81569	0.462238323	-0.819384089	0.000239969	0.000980404
AC243772.2	0.03571	0.107072455	1.584187348	0.018362622	0.035415842
IGKV1-37	0.37114	0.107961078	-1.781452212	5.13E-06	5.13E-05
RILP	35.94695	17.83466287	-1.011185422	3.68E-06	4.04E-05
FLVCR1	5.68252	15.38884311	1.437282017	1.35E-06	2.12E-05
PLA2G2A	861.90815	477.8939832	-0.850843532	0.003802694	0.009512396
GMFB	47.42711	26.27733892	-0.851892777	2.10E-05	0.000140676
TRIT1	7.10316	11.70994371	0.721201253	0.000900899	0.002899976
AC008115.3	2.18753	4.671916766	1.094711769	0.003365662	0.008605322
ZNF785	2.53268	5.908892216	1.222222876	1.88E-05	0.000129543
KRT37	0	0.284282036	Inf	0.002565212	0.006881566
AP000697.1	0	1.35312994	Inf	9.23E-06	7.69E-05
TTLL10	0.12301	0.36608024	1.573384298	0.006993587	0.015744737
AC009831.1	1.10853	0.732177246	-0.598382971	0.00203764	0.005684057
OACYLP	0.01907	0.278520359	3.868406041	7.32E-07	1.49E-05
NUP58	12.22624	23.12314371	0.919356761	0.000351675	0.001337216
PEBP1P3	0.12931	0.052464671	-1.301415694	0.000199377	0.000837443
SLC7A5	18.32637	147.7988587	3.011642172	4.04E-07	1.14E-05
AC090559.1	3.37169	1.70488503	-0.983797445	0.001791318	0.005116875
RADIL	1.21608	0.427432335	-1.508470182	3.58E-05	0.000212226
MAOA	232.63054	64.72166467	-1.845719888	3.42E-07	1.09E-05
AL355802.2	0.04011	0.68910479	4.102689515	0.006446104	0.014743243
RPL10P2	0.03896	0.190322156	2.288377935	0.015782042	0.031166887
PDE1A	8.34243	1.757510778	-2.246934139	6.55E-06	6.04E-05
TIGD3	0.52801	1.571172455	1.573204384	5.25E-05	0.000284304
PURA	11.29198	7.330831138	-0.623249799	0.004290695	0.010515775
PPT2	6.44198	9.731927545	0.595221398	0.001290351	0.003904961
DCAF12L2	0.70217	0.100810778	-2.800170462	5.73E-06	5.53E-05
SNORD91A	0.08845	0.639779042	2.854639685	0.011981224	0.024692093
MIIP	14.59449	36.19508323	1.310369937	6.42E-07	1.41E-05
GPR182	0.25903	0.12732515	-1.024601782	0.004775186	0.011514466
AC061975.7	0.0302	0.217869461	2.850843532	0.005666504	0.013261774
DIDO1	18.21214	29.2900006	0.685507768	0.001791318	0.005116875
SLC25A37	9.12202	13.80721138	0.597996732	0.008770437	0.019036493
CHTOP	28.81647	44.25176647	0.61884143	7.38E-06	6.55E-05
AC118553.1	0.72976	0.44911976	-0.700321876	0.013942474	0.028049937
TMBIM4	18.9105	9.624072455	-0.9744681	0.000220199	0.000909629
DCAF4L1	0.07584	0.214102395	1.497270066	0.001810136	0.005167528
AP005264.6	0.06677	0.010558084	-2.660852014	2.88E-06	3.42E-05
AL353801.1	1.80741	0.238056886	-2.924545543	9.20E-08	7.71E-06
PROM2	27.04405	13.40922156	-1.012085732	0.000469329	0.001696188
KREMEN2	0.38552	2.978596407	2.949755044	1.31E-06	2.08E-05
AC006974.1	0.04665	0.022216766	-1.070228226	0.001274866	0.003869577
PPP2R5E	23.35311	15.55913413	-0.585852914	0.000406544	0.001508406
LINC01855	0.44635	0.020367665	-4.453822949	6.19E-11	1.79E-08
DDIT4L	2.24524	0.629204192	-1.83526948	0.000377843	0.001421824
AC002074.1	0.48919	0.205756287	-1.249458396	0.002893752	0.007603619
CRY2	24.09201	14.34106527	-0.74840257	0.000334982	0.001286333
PCDHAC1	0.20375	0.078335329	-1.379065042	0.00130585	0.003949773
BFSP2	0.70945	0.164453293	-2.10902311	2.59E-05	0.000165454
TMEM158	8.81929	25.48427665	1.530872983	0.000396876	0.001478488
AC011498.3	0.01393	0.217799401	3.966732825	0.004888548	0.011738268
AC062037.3	0.04465	0.166564072	1.899345162	0.002295126	0.006270651
TEX11	4.04878	0.326002395	-3.634532784	1.46E-07	8.81E-06
COX20P1	3.31788	8.638466467	1.380513514	0.016012902	0.031555161
TRAV24	0.68557	0.452573653	-0.599151381	0.009573129	0.020499903
KRT8P5	0.54025	0.359301796	-0.588431019	0.017894845	0.034715847
VIT	3.31969	0.516103593	-2.685315947	7.95E-07	1.56E-05
MOSPD3	19.89561	39.34088263	0.983579193	5.63E-06	5.45E-05
AC009090.2	0.09482	0.037196407	-1.350028115	0.000250981	0.00101638
MON1A	5.46166	10.26088263	0.909743425	8.28E-05	0.000406884
GVINP2	0.07433	0.010604192	-2.809309963	2.96E-08	3.12E-06
AC036164.1	0.07514	0.884294611	3.556874076	0.025710099	0.04677273
ZNF536	1.37978	0.169950299	-3.021253445	3.41E-07	1.09E-05
AC090753.1	0.46478	0.074247305	-2.646137416	5.93E-08	5.42E-06
AL049840.5	14.73047	25.61504072	0.798187722	0.002266245	0.006201234
MIPEPP3	2.49971	6.53621018	1.386693643	5.40E-05	0.000289751
ZSCAN30	4.37374	2.686650898	-0.70305859	0.001910837	0.005394616
JAM2	16.43392	2.407023353	-2.771354605	1.99E-07	9.20E-06
AL133215.2	1.65817	4.224445509	1.349170066	0.000146873	0.000650284
AL645933.2	5.95475	3.939977844	-0.595853423	0.020219181	0.038371506
LINC02808	0.01451	0.002945509	-2.300458662	1.56E-07	8.88E-06
PPME1	15.20805	25.47688503	0.744353715	1.72E-05	0.000121716
LINC01934	0.08788	0.043453892	-1.016049463	0.000538467	0.001900134
NCBP2-AS1	0.6323	1.568231737	1.310457637	0.001952055	0.005487198
CYP2F2P	0.50958	0.30698503	-0.731140351	0.011238979	0.02339877
MPP5	10.83087	6.612594611	-0.711860769	1.08E-05	8.64E-05
AP000785.1	0.13692	1.157062874	3.079062159	0.009382886	0.020165087
AC005342.2	0.6362	0.098649102	-2.689102552	0.003619859	0.009150403
KCNS1	0.07115	0.255137725	1.842340569	0.001319118	0.003977184
IGHJ5	39.28269	19.11477665	-1.039205383	0.000777808	0.002565034
EMP1	145.79184	44.0560994	-1.7264963	0.000184669	0.000784898
LINC02408	0.39025	0.1101	-1.825584163	4.07E-06	4.35E-05
NT5DC4	0.04915	0.398718563	3.020107452	0.000206678	0.000863033
TSHZ1	23.57908	10.32452335	-1.19143225	2.87E-05	0.000178885
AC108479.1	0.8911	2.715933533	1.607788927	0.000107705	0.000503899
ATXN2-AS	1.01795	1.673401198	0.717116672	0.021993155	0.041115885
ZNF337	0.66302	1.590072455	1.261968212	0.00050401	0.00179585
UCKL1-AS1	0.35373	1.585197006	2.163941663	2.71E-05	0.000171195
SPDYE5	0.16714	0.356091018	1.091189005	0.001715489	0.004935342
PDCL3P5	0.33242	0.655706587	0.980043203	0.011338354	0.023562142
NUDT1	18.30032	38.78372695	1.083582571	1.35E-06	2.12E-05
LINC02577	0.01758	1.460900599	6.376779138	1.62E-07	8.89E-06
TDP2	333.41859	99.13961856	-1.749800932	4.93E-07	1.24E-05
LRRK2-DT	0.55248	0.124658683	-2.147938867	7.08E-05	0.000359049
FAM124A	4.31644	1.006957485	-2.099839162	0.000102224	0.000483483
NCBP2L	0.02922	0.006934731	-2.075044448	4.20E-06	4.45E-05
ADORA3	3.6181	1.386788024	-1.383485	4.84E-05	0.00026716
AC022726.2	0.13262	0.025150299	-2.39865088	4.07E-06	4.35E-05
SLC66A2	41.96613	25.28742156	-0.730805489	3.78E-05	0.000221565
DIRAS3	2.53783	1.171102994	-1.115727471	1.63E-05	0.00011628
EIF3IP1	0.01096	0.46229521	5.39849471	0.003082434	0.008015339
AC021683.2	1.35833	0.472985629	-1.521965764	0.000380876	0.001431014
LINC01135	0.95313	1.679337126	0.817146974	0.014061702	0.028214494
AC018730.1	0.01963	0.007217964	-1.443396306	0.000307293	0.001195925
C2orf74	0.50284	0.122507784	-2.037225994	0.000149559	0.000661463
SARS2	1.41298	3.263634731	1.207738553	0.00020425	0.000854018
IGHVII-78-1	0.47728	1.864565269	1.965931512	0.000960957	0.003061557
ABCG5	0.13691	0.560243713	2.032826727	0.009016495	0.019492062
NRG1	1.37764	0.560426347	-1.297602249	0.000469326	0.001696188
BTNL3	57.21602	17.26687665	-1.728412004	2.35E-05	0.000153235
SLC17A8	1.2003	0.029042515	-5.369084834	8.43E-09	1.10E-06
PLOD1	46.29057	82.04388204	0.825677429	2.56E-05	0.000163582
EEF1DP1	1.34425	6.142542515	2.192034466	7.65E-05	0.000381343
AL606748.1	0.05956	0.012786228	-2.21975308	0.000115738	0.000536294
EME1	0.92738	3.677035928	1.987310754	5.63E-07	1.32E-05
WNT3A	0.02787	0.088007186	1.65890832	0.010062896	0.021340691
SLC17A4	24.30379	3.480315569	-2.803891279	4.04E-07	1.14E-05
MYZAP	8.01532	3.672558683	-1.125974576	1.37E-05	0.000102198
PCDH15	0.05037	0.007850299	-2.681745148	8.21E-07	1.59E-05
AC123768.3	0.13888	0.030756886	-2.174857493	0.002310474	0.006301211
RIPK2	11.59634	30.41291976	1.391014789	8.34E-07	1.59E-05
AC005703.5	0.1439	0.066009581	-1.12431925	0.005201449	0.012355604
SLC25A3P2	0.00603	0.26918024	5.480270693	0.002172602	0.005995541
AC005083.1	4.89406	10.84809461	1.148337972	0.000637633	0.002176136
ZNF385C	0.62859	1.284259281	1.030745274	0.013572315	0.027409494
MAGI1	12.25089	7.95761976	-0.622477692	0.003230479	0.008310272
AC026202.2	1.18443	0.495132934	-1.258305118	3.60E-05	0.000213302
ZCCHC10	34.83364	22.02786527	-0.661151548	0.004205608	0.010338094
DLX6-AS1	0.02195	0.373835928	4.090112384	0.010207007	0.021575825
EEF1AKMT3	5.51147	8.951241317	0.699650602	0.000436885	0.001601425
CBX3	89.3359	171.1642263	0.938069257	0.000334982	0.001286333
PGK1P1	0.18963	0.879753293	2.213911789	0.00037815	0.001421824
RIT2	0.14022	0.011443114	-3.615140559	1.76E-06	2.50E-05
LINC02387	0.74274	0.398412575	-0.898594093	0.00279337	0.007379778
ANKRD35	4.11776	0.901015569	-2.192235806	5.47E-06	5.35E-05
TRAV19	2.34485	1.115402395	-1.071931362	0.000887636	0.002865678
PRIMPOL	10.86684	6.853396407	-0.665041434	0.007128835	0.016004857
AL031717.1	0.39823	1.130295808	1.505026575	0.002736054	0.0072539
PCSK6	4.96989	3.229016766	-0.622118988	0.000964384	0.003066338
SPDYE2	0.09639	0.242362275	1.330209769	0.024196773	0.044590505
EBF4	10.31002	4.558860479	-1.177301969	0.004465568	0.010865112
AC129507.1	1.0781	0.213751497	-2.334484574	5.58E-06	5.45E-05
SLC51B	155.72592	17.77793234	-3.130849649	1.56E-07	8.88E-06
AC015912.3	4.73501	10.12652814	1.096700257	0.013815147	0.027819248
LONP1	42.83868	88.6136018	1.048614136	2.35E-05	0.000153235
CTAGE7P	0.28825	0.771705389	1.420729573	0.000480631	0.001729604
MIR3142HG	0.93953	4.640792216	2.30435997	0.000104932	0.000493425
ITPR1	4.43982	1.238246707	-1.842202404	2.95E-05	0.000182592
AC092598.1	0.26449	0.03860479	-2.776361391	5.32E-07	1.29E-05
TYK2	21.68631	37.89215629	0.805114646	6.01E-05	0.000314865
AC006237.1	0.78212	0.155276048	-2.332554672	5.37E-06	5.30E-05
ZNF331	7.017	2.872293413	-1.28865123	0.004122055	0.010165268
AL117328.1	1.02834	0.433557485	-1.246022145	0.010894591	0.022813145
AC239799.1	0.03321	0.012975449	-1.355833249	0.008366187	0.018323368
FAM102B	20.1856	13.20589701	-0.612144171	0.000326916	0.001259933
ATP6V1G2	2.15619	0.337882036	-2.673892757	7.32E-07	1.49E-05
LRRC37A7P	0.19481	0.05974012	-1.705295701	1.57E-05	0.000113695
C2orf72	43.30536	20.62136766	-1.070405582	3.89E-05	0.00022664
AK5	1.52518	0.382327545	-1.996098469	7.45E-05	0.000373158
BST1	10.01975	5.201563473	-0.945829277	7.45E-05	0.000373158
AC027682.6	0.58887	0.34204012	-0.783783621	0.009368458	0.020135593
ZFP28	2.29226	1.384983832	-0.726901556	0.024099311	0.04442523
AC108063.2	0.01737	0.171449102	3.303110687	0.003829678	0.009575704
PEX11A	21.95158	13.33157665	-0.719477374	0.000243287	0.000990133
SPPL2B	17.75508	34.12907246	0.942769345	0.000231473	0.000950312
PCSK2	3.84524	0.058818563	-6.030658301	8.13E-08	7.00E-06
CENPO	3.42881	7.543040719	1.137438251	2.70E-06	3.27E-05
PROKR1	0.24779	0.026393413	-3.23086813	7.23E-06	6.49E-05
MAGEA12	0.00654	9.734149102	10.53954852	0.020955121	0.039537599
GINS2	15.49029	32.51885629	1.069912364	0.000553975	0.001941427
CD14	192.57118	100.5140796	-0.937994204	3.68E-05	0.000217047
AC005906.2	0.10618	0.004979641	-4.414326581	4.49E-07	1.19E-05
AC012317.2	5.59163	0.78235509	-2.837373439	2.09E-07	9.36E-06
FAM110A	9.71359	25.2652018	1.379075205	3.80E-06	4.13E-05
XPNPEP3	3.20044	7.568279641	1.241695134	7.09E-07	1.47E-05
AL118508.1	0.08685	0.051233533	-0.761437469	0.000310927	0.001208329
H1-4	0.35637	1.585297006	2.153305357	0.000296387	0.001159512
PRKN	1.50373	0.515301198	-1.545057699	0.000243283	0.000990133
OR51E1	0.86369	3.41255988	1.98226887	0.000469329	0.001696188
EFNA3	9.27116	33.61332754	1.858211605	1.25E-05	9.59E-05
KIF23	5.94083	14.38782635	1.276112241	8.97E-05	0.000432903
AATBC	0.29778	1.198412575	2.008805901	0.000319032	0.001233376
LINC01593	0.07402	1.033236527	3.803111606	0.002572115	0.006883233
TJP2	0.36579	0.675967066	0.885937323	0.004740005	0.011433495
MKRN2OS	4.25546	2.725993413	-0.642533014	0.006994231	0.015744737
MRE11	7.81437	13.69466587	0.809412595	0.00096439	0.003066338
AC079140.2	2.38244	8.207579641	1.784516962	0.00041642	0.001539095
AL008582.1	0.33297	0.919526347	1.465498714	0.002158414	0.005973196
KXD1	19.98434	31.59935629	0.661025242	2.22E-05	0.000146954
TAFA5	2.39587	5.650716766	1.237884249	0.017042451	0.033253619
ARNTL2	3.40916	10.8602018	1.671562695	5.47E-06	5.35E-05
TNNC2	19.30684	80.03806707	2.051574272	0.013097939	0.026601959
AC026471.3	0.12301	0.786101796	2.675940544	0.017736518	0.034447873
AC074131.1	0.69359	0.051939521	-3.739178485	4.02E-09	5.81E-07
RPL10P8	0.43795	2.580502395	2.558813895	0.000302962	0.001182956
STMN4	1.50454	0.051288024	-4.874556665	3.79E-08	3.78E-06
SLC41A2	23.99479	9.849840719	-1.284548887	4.29E-06	4.52E-05
MRPS26	106.11929	211.4029743	0.994308746	0.000458273	0.001665502
IGLV4-3	4.54173	1.288240719	-1.817839744	2.09E-05	0.000140309
LYAR	19.33686	48.30308623	1.320761827	1.15E-05	9.01E-05
FAM138B	0.07489	0.014020958	-2.417188154	0.002224784	0.006113035
FTLP3	8.00301	55.11245449	2.783763764	3.48E-05	0.000208118
VASN	7.93471	17.5588521	1.145949131	0.004465568	0.010865112
RRP7A	18.88271	33.36507305	0.821272831	0.002126415	0.00589028
GDPD5	1.61834	16.45298623	3.345762815	8.34E-07	1.59E-05
SMARCD3	8.15654	4.102837725	-0.991335198	0.003880353	0.009676998
HPSE	10.72844	5.9193	-0.85794183	0.000129154	0.000585911
WASH9P	2.64449	4.272957485	0.692245443	0.009622519	0.020548664
AC006160.1	0.16332	0.370865868	1.183196026	0.012862159	0.026207899
IGKV1OR2-2	0.22597	0.035895808	-2.654243959	2.77E-08	2.97E-06
CCT6A	112.93654	259.7205419	1.201447787	2.79E-06	3.34E-05
TNFSF13B	9.67882	5.043932335	-0.940282249	0.000921619	0.002955687
PCNA	207.37546	442.5463455	1.093583367	0.000469329	0.001696188
AC068790.5	0.30815	1.161202395	1.913914757	0.001711244	0.004934036
PHYHIP	2.78491	1.227408383	-1.182015362	0.001952232	0.005487198
UGT2B11	0.40675	0.027999401	-3.860674467	1.94E-05	0.000132999
AP000223.1	1.02305	0.472163473	-1.115518313	0.001661901	0.004810704
MDS2	0.10578	0.328335329	1.634103114	0.004457683	0.010865112
LMO2	13.93053	6.369684431	-1.128956343	1.49E-05	0.000108976
AC141424.1	0.04747	0.01637006	-1.535956451	0.001000206	0.003164716
RETSAT	216.58216	79.13386347	-1.452547313	6.64E-07	1.43E-05
BGN	62.55428	418.7575641	2.742934747	8.56E-06	7.26E-05
DESI1	21.60671	43.23179281	1.000613252	1.80E-06	2.52E-05
TMEM171	128.42587	34.75665988	-1.885574496	1.92E-06	2.62E-05
AC005632.2	0.22606	0.089681437	-1.333824436	0.005441776	0.012818805
TGDS	14.59183	30.00706587	1.04014143	0.000209442	0.000871007
ZNF623	9.92313	19.5373976	0.977371153	0.000184669	0.000784898
AC026391.1	0.34539	0.017203593	-4.327444518	5.97E-09	8.28E-07
LSM3P3	0.01665	0.812588623	5.608931083	0.007450198	0.016619225
ALMS1-IT1	0.38685	0.8701	1.169406945	0.011653245	0.02413108
AC012363.1	0	0.275241317	Inf	0.002800308	0.007390767
AC020634.2	0.48911	0.189286826	-1.369584953	0.001615424	0.004699504
PTDSS2	10.84892	21.22585689	0.968271366	3.29E-05	0.00019958
UBTD1	8.66481	19.04748862	1.136360774	0.000268631	0.001072796
RPL12	748.63916	1384.333005	0.886848609	4.00E-05	0.000231125
GET4	0.24114	1.729711377	2.842588439	1.44E-06	2.20E-05
SFTA2	0.13929	9.128847904	6.034269206	3.09E-07	1.06E-05
PJA1	19.75975	31.01173653	0.650249619	0.009801536	0.020860766
CCBE1	10.43653	0.449445509	-4.537352092	7.31E-07	1.49E-05
AKAP4	0.01213	0.480307784	5.307307735	0.007222374	0.01620467
AL356489.1	0.06963	0.008567665	-3.022735103	2.07E-06	2.77E-05
NDUFAF4P3	1.27364	0.828428144	-0.62050908	0.014990825	0.02983333
PCOTH	0.02976	0.204598802	2.781351269	0.000456842	0.001665502
AC009879.4	0.13899	0.034517365	-2.009586836	4.58E-05	0.000256448
GCSAML	0.94372	0.131328144	-2.845182758	9.33E-07	1.70E-05
CFC1	0.13099	0.015057485	-3.120903948	1.88E-08	2.13E-06
AC124067.4	14.30256	37.11862515	1.375869878	0.000158578	0.000692871
KCND3	5.84279	2.053117365	-1.508841337	0.001378783	0.004123645
AL645940.1	0.23384	0.722364671	1.627205601	0.003031174	0.007902912
TOMM40P1	0.01971	0.357871257	4.182440997	0.001105529	0.003433679
TMEM82	20.41184	4.999252695	-2.029621881	3.68E-06	4.04E-05
CDHR2	59.74601	29.68640359	-1.009040043	0.005548029	0.013027194
ZNF598	16.57404	47.51240838	1.519379029	1.74E-06	2.48E-05
RAB44	0.31017	0.179202395	-0.791469233	0.002033401	0.005684057
AL133230.1	0.11675	0.34174012	1.549477078	0.001363601	0.004089544
CCDC77	5.08055	8.634452695	0.765120048	0.00131923	0.003977184
AC112721.1	0.01766	0.269689222	3.932740616	0.003781572	0.009487813
RPS2P35	0.25385	0.755023353	1.572545008	0.000436872	0.001601425
SELENOP	156.65501	28.50489042	-2.458309549	2.89E-07	1.03E-05
SLC7A2	4.81203	2.413175449	-0.995712827	9.20E-05	0.00044206
AL118516.1	9.74863	15.26453952	0.646912676	0.025113201	0.045841582
AC006277.1	0.60848	1.20125509	0.981260795	0.001505386	0.004431775
AC010247.2	0.78251	0.198691018	-1.977582533	6.16E-05	0.000321389
TUBAP12	0.1186	0.055967665	-1.083438554	0.000498311	0.001783107
PALM2AKAP2	17.63792	10.24153533	-0.784248428	0.009622519	0.020548664
AC114341.2	0.08102	0.044668862	-0.859008576	0.001035312	0.00325452
FGB	0.02149	63.60127186	11.53117442	0.000645746	0.002202769
AC108475.1	0.07796	0.046357485	-0.749931791	0.016318202	0.032072701
UTP14A	13.81829	39.88415509	1.529236621	2.39E-06	2.99E-05
AL390719.3	0.14268	0.408922156	1.51904311	0.015990695	0.031513574
ZNF782	1.70495	2.895867066	0.764265946	0.00343515	0.008751696
FRMD6	10.59772	4.811861078	-1.139087019	0.001128987	0.003488709
STK24P1	0.2682	0.549006587	1.033514221	0.024907065	0.045596414
THCAT158	1.04788	0.57374012	-0.869004204	0.010062611	0.021340691
PSMA7	254.19114	690.6568551	1.442055357	2.31E-06	2.94E-05
MIR320C1	0.53711	0.188278443	-1.512349754	0.001753668	0.005031467
KLHL35	0.25705	3.264735928	3.666845385	1.14E-07	8.32E-06
CSKMT	2.12721	3.492398802	0.715255848	0.01954543	0.037324101
TPI1P1	4.61547	13.73494731	1.573301903	0.001607289	0.004677047
KLRF2	0.23313	0.052166467	-2.159940031	2.95E-05	0.000182593
SS18L1	7.75931	17.95879341	1.210690153	2.24E-06	2.89E-05
AC091906.1	0.26288	0.099583234	-1.400429619	0.004779683	0.011524339
IGHV1-14	5.24847	2.326335928	-1.173837479	0.000235717	0.000966766
BMP2	57.32626	15.4200479	-1.894388913	2.04E-06	2.73E-05
AL161663.1	0.053	0.24052994	2.182152221	0.010582756	0.022241699
AC026336.4	0.01375	1.087362874	6.305258047	0.000146927	0.000650424
HHATL-AS1	0.06967	0.007199401	-3.274588741	1.29E-09	2.27E-07
AC068733.3	0.69765	0.051673054	-3.755019386	8.28E-07	1.59E-05
LINC02866	0.70784	0.125334731	-2.497637047	7.15E-06	6.44E-05
CLCN1	0.13939	0.606066467	2.120348958	0.002266107	0.006201234
CIBAR1	4.18487	8.468503593	1.016924257	0.003036963	0.007906458
LINC01146	0.032	0.316850898	3.307660295	0.010309114	0.021772934
MDK	124.76481	244.5722671	0.971049742	0.017946033	0.034748465
AKAP7	25.15896	7.489707186	-1.748091065	1.49E-06	2.24E-05
PCGF3	11.29584	17.72434311	0.649940602	0.000132528	0.000598556
P3H2	31.26698	7.45931018	-2.067525755	2.39E-06	2.99E-05
SLC27A1	4.00846	6.608749701	0.721329278	0.009983516	0.021188887
HECTD2	2.99951	0.956529341	-1.648845713	3.58E-05	0.000212226
GAPDHP52	0.05289	0.164910778	1.640618815	0.017867621	0.034676354
KCTD9P4	0.13618	0.058592216	-1.216733929	0.003487221	0.008877183
AURKB	20.68133	50.35998563	1.283948904	3.68E-05	0.000217047
IFNL3P1	0.13595	1.114935329	3.035811974	0.004457663	0.010865112
CACNA1H	35.98727	8.239535329	-2.12685178	0.000436885	0.001601425
LY6K	0.07827	0.030355689	-1.366492544	0.014202177	0.028476138
AP001052.1	0.48778	3.53785509	2.858572446	0.000128924	0.000585911
CD320	66.90856	145.9172246	1.124887494	0.000132528	0.000598556
PERCC1	0.11851	0.066601796	-0.831375805	0.005392761	0.012730641
FADS3	4.13083	8.615275449	1.060465234	0.003435168	0.008751696
MIR570	14.82982	27.11792635	0.870745776	0.015087742	0.029982333
CYTOR	0.38793	1.241790419	1.678553452	7.83E-06	6.81E-05
FRYL	25.73653	16.71202275	-0.622931189	0.0027378	0.0072539
LRRC4B	2.30214	1.236418563	-0.896808351	0.001440807	0.004276901
STOML2	188.04077	305.6005353	0.700601577	0.001055499	0.003306698
AC079296.1	0.02646	0.01535988	-0.784646094	0.01216244	0.025042071
WIPI2	22.07153	35.16141437	0.671806463	1.37E-05	0.000102198
POLR1A	11.00954	23.04063473	1.06542627	2.56E-05	0.000163582
AC073316.2	0.12034	0.064043114	-0.910000903	0.004303936	0.010544605
WDFY4	3.5669	1.286317964	-1.471423464	0.002266245	0.006201234
SMIM5	2.35675	1.164326946	-1.0173025	0.000132528	0.000598556
RPL5P1	1.04087	3.531398204	1.762449616	0.007265729	0.016258591
PDGFRA	25.97814	10.82820958	-1.262503423	5.40E-05	0.000289751
POC1B-GALNT4	0.03532	0.10180479	1.527248201	0.000373465	0.00140873
DARS1	40.80892	75.9310976	0.895806332	0.000119511	0.00054932
HAUS6	5.90063	11.31084132	0.938765341	0.00069978	0.002346457
LINC02884	1.75005	0.300545509	-2.541740774	3.91E-07	1.13E-05
MICAL2	35.00066	22.54081257	-0.634842603	0.002974846	0.007768108
PDIA2	0.50659	2.864062275	2.499172359	0.001079488	0.003365977
KRAS	39.07375	25.53239281	-0.613870972	5.54E-05	0.000295752
IL17A	0.06462	0.93485988	3.85469749	0.000338109	0.001297643
TMEM51-AS1	0.53751	1.028597605	0.936315199	0.00157264	0.004593285
IGLV3-15	0.25458	0.083966467	-1.600233893	6.37E-05	0.000329564
AC092723.1	3.16289	0.60047485	-2.397067654	5.66E-06	5.47E-05
AC066612.1	0.03765	0.007917365	-2.249557548	1.79E-10	4.40E-08
AL109811.1	0.03792	0.144479641	1.929835341	0.000239419	0.000978576
TIMM13	101.74164	192.4347216	0.919458878	0.00022577	0.000929437
DDTP1	0.22883	0.122025749	-0.907090603	0.027522482	0.049489872
AL135905.1	4.87318	2.304511976	-1.080402247	9.08E-06	7.58E-05
AC116337.3	0.04897	0.029876647	-0.712879964	0.022482564	0.041893723
AC093627.4	0.89931	0.531553892	-0.758602543	0.023900559	0.044079461
AP001542.1	0.07226	1.364769461	4.239316205	0.015427794	0.030568759
CNR1	7.09027	0.238226946	-4.895432055	2.27E-07	9.47E-06
AXDND1	1.72702	0.942042515	-0.874420714	0.006353852	0.014549671
AL117334.1	0.03257	0.016958683	-0.941519615	0.021945501	0.041099429
GNG8	8.05223	1.227991018	-2.713088373	2.74E-06	3.31E-05
AL359740.1	0.02981	0.382223952	3.680549907	0.000762985	0.002525188
GAPDHP71	0.20028	1.586259281	2.98553834	1.82E-05	0.000127062
AC100821.2	0.09457	0.381886826	2.013690651	0.006371379	0.014585183
VDAC1	235.80186	404.2573012	0.777698732	0.000104932	0.000493425
AL138701.2	0.01917	0.591171257	4.946653886	0.01390345	0.02798128
AL022322.1	1.53159	4.316764671	1.4949203	0.000180057	0.000768728
UICLM	0.06553	0.644631138	3.29824644	0.021914547	0.041046842
IGHV3-23	906.5247	268.2318581	-1.756865732	9.63E-06	7.93E-05
AC020907.4	0.70205	3.618276048	2.365656791	1.29E-05	9.80E-05
SRP72P2	0.03199	0.160900599	2.330476798	0.000879123	0.002843645
C3orf18	8.20471	3.005283234	-1.448951377	0.000716168	0.002392158
EP300-AS1	2.56338	1.54614491	-0.729371822	0.000652581	0.002217384
SMOX	6.45228	32.71743114	2.342178526	2.28E-07	9.47E-06
MTFR1L	20.94589	12.79274192	-0.711341671	0.00011645	0.000537849
INHBE	0.04392	1.156579042	4.718842	1.77E-05	0.00012436
LINC02139	0.19555	0.077094012	-1.342846823	0.001151233	0.003551305
F7	0.17784	2.910605988	4.032667795	0.000225732	0.000929437
AC104260.1	0.17322	0.046340719	-1.902253193	0.000443227	0.00162363
LRRIQ1	0.1229	0.057614371	-1.09298429	0.000940881	0.003009689
AC007285.1	0.16441	0.552642515	1.749048502	0.003004848	0.007843582
PPP2R2B	0.92538	0.148256287	-2.641952629	1.88E-05	0.000129543
AL136221.1	0.74587	1.797608982	1.269083133	0.014151029	0.028381553
TMA16	12.84226	20.15852455	0.650490936	0.001079488	0.003365977
ILF2	195.1184	315.885097	0.695050041	0.000139527	0.000623657
AC006042.1	2.75903	9.911594012	1.844955951	3.68E-05	0.000217047
RHPN1	2.11099	24.50248563	3.53693646	1.62E-07	8.89E-06
GABRG2	0.14846	0.015507186	-3.259065491	3.70E-07	1.13E-05
AC007493.1	0.01593	3.864763473	7.922490046	3.39E-06	3.83E-05
GDE1	108.61634	71.72337964	-0.59872578	7.45E-05	0.000373158
ARRDC1-AS1	6.46456	10.48194431	0.697282266	0.000469329	0.001696188
ZSWIM6	18.43426	9.620808383	-0.938159478	8.31E-06	7.12E-05
RNU6-509P	0.61087	0.112125749	-2.445747775	0.00247961	0.00667634
ELANE	2.2383	0.243638922	-3.199586882	1.39E-07	8.75E-06
FBLN1	145.32826	55.7526497	-1.382202994	0.000102225	0.000483483
NUP37	15.20951	26.67188982	0.810346375	0.000209442	0.000871007
LSMEM2	0.27835	0.131698204	-1.079664416	0.001559393	0.004566267
MID2	5.70462	2.601982635	-1.132519454	0.002625866	0.007000838
AC009754.1	0.35634	0.159295808	-1.161546133	0.001999187	0.005598116
FP325332.1	0.13191	0.332534731	1.333951088	0.021986913	0.041115885
MXD3	3.51943	6.811446108	0.952619331	0.00069978	0.002346457
AC242988.2	0.26916	0.11561497	-1.219135813	0.00041717	0.001541622
SNRPB	221.00316	642.7129251	1.540107488	7.38E-06	6.55E-05
PPP1R35	11.30512	43.69062096	1.950347305	8.62E-07	1.62E-05
CSP2	0.28829	0.070894611	-2.023772928	0.000156459	0.000686555
PALD1	11.33742	38.5429	1.765372755	5.40E-05	0.000289751
C19orf73	3.30988	6.705001198	1.018458677	0.000492189	0.001763423
CSMD1	0.03743	0.019679042	-0.927535064	4.32E-05	0.000245865
AL354892.3	0.42971	0.776195808	0.853057291	0.006114181	0.014094692
AC007743.1	0.54535	0.28968982	-0.912673444	0.000440358	0.001613741
TCF3	31.53306	79.15293952	1.327777752	7.56E-07	1.52E-05
AC006504.7	2.17128	4.306518563	0.987976267	0.006477771	0.014776761
AC008406.3	0.06047	0.152664072	1.336069092	0.021833664	0.040906076
DNAJC27-AS1	0.51648	0.322191018	-0.680796209	0.023900863	0.044079461
H1-2	165.73144	71.9396521	-1.203988227	1.25E-05	9.59E-05
AC092115.1	0.48357	2.66031976	2.459803013	7.38E-06	6.55E-05
AC008663.3	0.16439	0.059387425	-1.468893153	0.026997169	0.048673976
IL13RA2	0.78573	3.147772455	2.002225705	0.004122035	0.010165268
C22orf42	0.06162	0.022128144	-1.477516251	0.015363008	0.030453067
PUS7	8.36336	27.7405485	1.729841744	1.08E-06	1.85E-05
SUSD5	1.43792	0.541890419	-1.407910367	0.000162656	0.000706539
AC037198.1	2.69375	1.701400599	-0.662893097	0.011973863	0.024684005
SLC9A1	66.48984	34.84199102	-0.932306838	0.001128987	0.003488709
YEATS2	6.68665	13.83041078	1.048488497	3.48E-05	0.000208118
CDKN2A	0.79385	7.530358683	3.245780247	5.30E-06	5.24E-05
ZNF251	5.61651	13.33326287	1.247284027	2.79E-05	0.000175014
EIF2S3B	0.74613	2.332561078	1.644415937	0.020913109	0.039466414
AC017104.3	0.21077	0.667075449	1.66218041	0.001520471	0.00447247
BEND4	0.39339	0.05619521	-2.807441228	1.01E-06	1.78E-05
FAM240A	0.02494	0.183683234	2.880686574	0.003576951	0.009049682
MPZ	19.71951	1.831892216	-3.428217177	4.18E-07	1.15E-05
PIGU	34.4178	79.24488563	1.203162946	2.17E-06	2.84E-05
PTGER4	61.91219	21.74720299	-1.509393631	7.81E-07	1.54E-05
GPAA1	96.96675	165.6776216	0.772816712	0.006478349	0.014776761
TAGLN2	575.00156	1057.462029	0.878968085	7.38E-06	6.55E-05
AC004241.4	0.09173	0.282861677	1.624631182	0.012048037	0.024824414
ENO1	437.71885	825.830285	0.915840813	0.000143156	0.000636852
CCDC137	21.74669	47.57380359	1.129371546	1.01E-06	1.78E-05
AF235103.3	0.4303	0.76542515	0.830918464	0.021627915	0.04056317
PUM3	30.30067	71.85766886	1.245792439	1.02E-05	8.28E-05
DDX12P	1.25872	4.11171497	1.707782864	1.37E-05	0.000102198
AC073333.1	0.25129	0.638582635	1.345520061	0.024794209	0.045404385
AC079584.2	0.12372	0.058456287	-1.081648627	0.004571651	0.011091099
RABEPK	19.19886	35.18878503	0.874095054	1.63E-05	0.00011628
AC061975.8	0.08754	0.315250299	1.848483452	0.000254941	0.001030087
CHRNA7	0.28102	0.083980838	-1.742540715	1.08E-05	8.64E-05
C14orf39	0.12434	0.015487425	-3.005121269	2.41E-09	3.93E-07
PRR7	1.91469	28.78726587	3.910248037	2.61E-07	1.01E-05
CD28	2.70807	1.232065269	-1.136186345	0.001128987	0.003488709
AL034346.1	1.09607	0.278947305	-1.974275418	2.99E-06	3.50E-05
AC060780.1	1.71906	4.261483832	1.309735959	3.89E-05	0.00022664
PCDHGA3	0.27028	0.104352695	-1.372986906	0.009386957	0.020172317
ODC1-DT	0.83981	1.580953892	0.912660421	0.000553975	0.001941427
FANCC	3.55262	5.409679641	0.606659779	0.00094278	0.003009689
ZCWPW2	0.72216	0.216101198	-1.740611445	1.33E-05	0.000100143
AL109614.1	0.66599	3.006567665	2.174545007	0.000113454	0.000526097
HCFC1	34.50494	56.72410719	0.717159072	0.001910837	0.005394616
SVIL2P	2.17794	0.456188024	-2.255263732	7.25E-05	0.000365531
SYT13	27.82224	17.9352982	-0.633436845	0.004122055	0.010165268
CISTR	0.08235	0.006830539	-3.591697335	5.41E-10	1.14E-07
TWSG1	43.24105	24.12315569	-0.841982909	0.002081593	0.005784634
SMC2-AS1	0.38497	0.099804192	-1.947573711	0.000363707	0.001378292
AC004808.2	0.26564	0.070105988	-1.921862823	9.36E-06	7.76E-05
AL592429.2	0.196	0.02157485	-3.1834312	3.03E-05	0.000186827
AC113143.2	0.90016	0.220607784	-2.028697759	3.36E-05	0.000202974
AC004816.2	0.27139	0.810300599	1.578089644	0.018053351	0.034942049
SLC44A1	88.33626	55.14696467	-0.679724272	1.63E-05	0.00011628
HSPD1P2	0.01927	0.222804192	3.531347898	0.015010166	0.029869738
AC004130.2	5.83663	10.31011198	0.820852482	0.019215873	0.036768649
AMPD2	7.45194	20.0728024	1.429554084	3.20E-07	1.07E-05
ASTN1	0.73487	0.037741916	-4.283249481	2.18E-07	9.36E-06
RPL7AP14	0.12851	0.375134731	1.545528209	0.003395072	0.008675857
LINC01704	0.00993	0.062711377	2.658861581	0.008224712	0.0180619
EFEMP1	83.46192	28.4090976	-1.554765103	1.37E-05	0.000102198
IGKV5-2	22.9711	6.445195808	-1.833523849	9.85E-06	8.09E-05
HELB	0.76531	1.554418563	1.022258879	0.000880601	0.002843645
AC004805.1	0.01413	0.085907186	2.604017344	0.021644044	0.040588088
MRPS15P1	0.06759	0.014906587	-2.180859854	7.70E-06	6.77E-05
AC006330.1	0.19075	0.525998802	1.463376458	0.001440636	0.004276901
SLC11A1	0.5667	3.46109521	2.610571521	6.17E-06	5.79E-05
CHGB	13.39332	2.537435928	-2.400070328	6.64E-07	1.43E-05
AC016575.1	0.13301	0.541383832	2.025117089	0.007958683	0.017583223
ALS2CL	8.16231	16.5271497	1.017788527	0.001262058	0.003834368
GRK2	68.52424	124.9213934	0.866334239	7.65E-05	0.000381343
GPR35	22.19396	67.36212575	1.60177056	1.05E-06	1.82E-05
TMEM50B	44.6651	28.22820898	-0.662010396	0.000231473	0.000950312
AC026356.2	0.29764	0.770856287	1.372893496	0.001538497	0.004510699
UNC5CL	1.93367	18.24281317	3.23791471	3.91E-07	1.13E-05
CRHBP	1.37221	0.238627545	-2.523668796	8.38E-07	1.59E-05
PARVB	6.89881	13.12080838	0.927437175	0.023900939	0.044079461
MRGPRD	0.36831	0.023002395	-4.001064568	8.40E-05	0.000412337
IQCJ-SCHIP1	1.53082	0.685546707	-1.158977789	0.009446422	0.020242232
AC063960.1	1.12592	2.321303593	1.043830895	0.001790722	0.005116875
DLX1	0.36114	0.232259281	-0.636821973	0.000866605	0.002807937
ANKRD12	11.41202	5.74901976	-0.989166286	6.88E-05	0.000350362
MS4A8	19.15422	7.405940719	-1.370907371	0.001032004	0.003244836
IGSF3	19.22009	12.49225928	-0.621580673	0.008448932	0.018443778
HNRNPA1P50	0.13358	0.35939521	1.42786716	0.002031221	0.005683359
RPL4P4	6.96315	15.17318623	1.123712063	0.00131923	0.003977184
COX6B1P5	0.16388	0.671008982	2.03369228	0.004162114	0.010257855
TFB1M	7.03153	11.98647784	0.769497247	0.000458273	0.001665502
RAB24	2.62053	5.30865509	1.018487786	0.007837332	0.017336652
AC019129.1	0.06982	0.658226946	3.236872826	0.008055929	0.017751384
FXYD4	0.60403	1.471318563	1.284417536	0.018563855	0.035717386
NDUFB4P11	0.07601	0.020708982	-1.875932596	0.014331999	0.028682073
AL445309.1	0.66779	0.27344012	-1.288169556	0.001853824	0.005272855
HSD3BP2	0.20798	0.017564072	-3.565745554	5.17E-05	0.00028142
LEPR	6.55498	1.940190419	-1.756393127	7.60E-06	6.68E-05
NOP16	13.82204	35.05704491	1.342733832	1.40E-06	2.15E-05
AC015726.1	3.58354	2.24267485	-0.676164989	0.010168458	0.021500789
AC107464.2	0.88223	0.325265868	-1.439535378	0.001722879	0.004955352
PLCG2	6.85621	2.176925749	-1.655119098	2.63E-05	0.000167346
LINC00664	0.10766	0.060030539	-0.842713806	0.00018191	0.000776058
TTC16	0.03939	0.21702994	2.46199276	0.000880089	0.002843645
SPECC1	8.42281	4.160303593	-1.017612811	1.58E-05	0.000113695
KRTCAP2	0.87402	3.217543114	1.880221282	2.46E-06	3.06E-05
S100A2	1.39344	42.07918982	4.91638414	1.86E-07	9.17E-06
VSTM4	8.42654	3.279617365	-1.361412867	0.000426544	0.001569563
PSMG4	2.9411	7.220782036	1.295799257	1.27E-06	2.04E-05
RPS18P1	0.03423	0.759596407	4.471899884	0.005423705	0.012801575
AC011676.1	0.31723	1.618581437	2.351128839	2.16E-05	0.00014378
JPH1	8.77014	22.8526976	1.381692698	7.06E-05	0.000358122
ZFP82	1.28822	0.685115569	-0.91095972	0.00316476	0.008172125
RORA	2.47869	1.213598204	-1.030286995	0.00203764	0.005684057
AL136295.5	0.04267	0.131683832	1.625784212	0.000318941	0.001233376
HID1-AS1	0.74132	0.237246108	-1.643712015	1.04E-05	8.46E-05
PMP22	36.28339	12.52809281	-1.534142449	1.15E-05	9.01E-05
AC090945.1	0.04491	0.348450898	2.955846746	0.001329992	0.004007091
NOM1	6.8794	13.94628383	1.0195261	9.63E-06	7.93E-05
RAB27A	46.13815	14.01874132	-1.718603336	3.78E-07	1.13E-05
MDFI	1.59562	21.33217066	3.740841758	1.14E-07	8.32E-06
CDK12	12.7806	25.49328922	0.996161959	0.003802694	0.009512396
C1QTNF7-AS1	0.27267	0.075740719	-1.848014966	1.69E-05	0.000120112
PAFAH1B3	26.04285	103.9834012	1.997394007	2.70E-07	1.01E-05
BMP4	23.05808	100.2131311	2.119727268	0.000139527	0.000623657
TMEM245	36.90899	24.30672635	-0.602616656	0.023121253	0.042876848
PSD3	8.44132	4.610678443	-0.872489563	0.000447459	0.001633061
ECI2	18.75789	8.784988623	-1.094385231	9.92E-06	8.10E-05
EEF1A1P20	0.03273	0.018781437	-0.801306142	0.009655814	0.020615142
ZNF542P	6.71183	2.108794012	-1.670287996	1.53E-05	0.00011148
AL034550.1	0.66623	2.466678443	1.888477433	9.70E-05	0.000461867
HEXD	8.35568	14.92139341	0.836553119	0.000214757	0.000890777
P3H4	13.87663	31.73759102	1.193535382	2.95E-05	0.000182592
FENDRR	29.62538	6.102471856	-2.279368018	5.63E-06	5.45E-05
DCUN1D5	3.75158	7.589726946	1.01654966	2.63E-05	0.000167346
TBRG4	35.9496	91.8916024	1.353957307	3.20E-07	1.07E-05
SLC47A1	1.67376	0.76865509	-1.122684391	0.000447456	0.001633061
VEGFA	11.47899	42.62183114	1.892596867	4.18E-07	1.15E-05
DPP10-AS1	1.34808	0.393394012	-1.776859211	2.07E-05	0.000139189
MRPL57	59.65365	117.9012796	0.982897057	2.42E-05	0.000156515
CLIP1	16.20248	10.01878503	-0.693507089	0.005768554	0.013454307
RN7SL381P	0.61779	2.538652695	2.038874614	0.000415573	0.001539095
LINC00877	0.24499	0.062397006	-1.973174152	0.000113293	0.000526097
PREX2	2.49523	0.723637126	-1.785834472	2.71E-05	0.000171195
CITED2	101.81746	32.11006587	-1.664887451	1.86E-07	9.17E-06
AC012173.1	0.04263	0.275968263	2.694561405	0.015693793	0.030996896
CDK16	37.08458	66.6338976	0.845436853	4.22E-05	0.000240714
LINC00891	0.24467	0.025232335	-3.277491574	1.32E-06	2.09E-05
AC096719.1	0.03047	0.083935928	1.461898978	0.026579757	0.048054882
IGHV3-19	10.69927	3.376012575	-1.664120184	1.81E-05	0.000126498
AL353807.1	0.06913	0.28712515	2.054295873	0.005428993	0.01281194
SCIMP	3.31337	1.40694012	-1.235738389	0.000683732	0.002304021
AP001972.3	0.04173	0.011003593	-1.923110261	3.26E-05	0.000198582
FZD4-DT	0.71901	0.334960479	-1.102020949	0.000468923	0.001696188
B3GALT2	3.23387	1.253133533	-1.367721529	4.11E-05	0.000235562
CCDC50	29.60389	17.14021976	-0.788401154	0.000214757	0.000890777
PRDM16-DT	0.6081	0.287447305	-1.081011083	0.000503225	0.00179585
HSPE1P18	0.4878	0.191549102	-1.348575497	0.004123101	0.01016697
SMG1P6	0.04169	0.112933533	1.437700647	0.009605583	0.020548664
IGHV1OR15-9	11.39323	4.049625749	-1.492316321	6.87E-05	0.000350362
CMA1	10.70609	0.432698802	-4.628924748	1.13E-07	8.32E-06
DLL3	0.11583	0.971171856	3.067717654	0.001304638	0.003946522
NDUFB2-AS1	0.28889	0.779349102	1.431749449	3.68E-06	4.04E-05
ARID5A	18.16019	28.79686287	0.665132356	0.002314695	0.006301211
KCNF1	3.34882	1.299277844	-1.365942856	3.20E-05	0.000195335
TRAK2	40.82711	19.23806467	-1.085563775	3.42E-07	1.09E-05
TRGV5	0.47234	0.308635329	-0.613922499	0.016617096	0.032568276
BATF	6.60401	17.35313114	1.393781791	0.005129655	0.012203332
SAMD1	51.80599	86.23273952	0.735116796	7.45E-05	0.000373158
ABHD12	49.0065	87.15386766	0.830591574	0.001079488	0.003365977
AC120036.3	0.60452	0.298904192	-1.016106942	0.007379432	0.016496948
PNKP	14.4661	26.69907485	0.884113722	2.42E-05	0.000156515
DIPK1A	25.33695	15.78011617	-0.683135041	0.000189392	0.000802583
SYT9	0.23271	0.031096407	-2.903713398	2.00E-07	9.23E-06
TMED1	10.11634	15.35599281	0.60211436	0.002414452	0.006527979
AL359232.1	0.14602	0.44182994	1.5973252	2.29E-05	0.000149751
AC245369.21	0.61497	0.264842515	-1.215381298	0.001549267	0.004538944
CACNA2D1	10.98069	1.605008383	-2.774315975	1.88E-05	0.000129543
PABPN1P1	0.45489	1.320108383	1.537066757	0.003129666	0.008104219
AC010623.1	0.12832	0.015495808	-3.049796123	1.83E-06	2.56E-05
LINC02576	1.69549	0.849104192	-0.997688776	0.001008764	0.003183701
AC013391.3	0.05956	0.023034132	-1.370570537	0.001136828	0.003511419
LGR5	5.25041	49.27669701	3.230403565	4.22E-05	0.000240714
LINC01124	1.01187	4.926399401	2.283509645	0.000143156	0.000636852
AP005271.1	0.06452	1.279564671	4.309762816	0.002612392	0.00698382
GJB5	0.65538	7.676572455	3.550058747	0.009272444	0.019944375
GDI2P2	0.34136	1.29331018	1.921702403	0.009101516	0.019623745
SEMA6A-AS2	0.53479	0.102020359	-2.390115402	2.41E-07	9.79E-06
RRN3P1	2.10745	4.688428144	1.153605918	0.001378783	0.004123645
PKD1L2	0.14055	0.034177246	-2.03997542	1.49E-05	0.000108976
AP000442.1	0.59155	0.999304192	0.756423791	0.001642641	0.004761707
KLK1	139.14867	52.07365389	-1.418001573	1.82E-05	0.000127062
AC000123.2	0.9075	2.632006587	1.536193551	0.000107702	0.000503899
AL451069.2	1.13115	0.287319162	-1.977064139	1.08E-05	8.64E-05
AKT3	9.31325	3.01910479	-1.625163874	0.000580653	0.00201661
LILRA4	0.84562	0.222652096	-1.925218307	0.000337702	0.001296432
RCC1	32.43522	73.47851497	1.179761245	7.60E-06	6.68E-05
DHRS13	2.09536	4.167817365	0.992093928	0.006114181	0.014094692
GPRASP1	8.74569	1.712341916	-2.352601407	0.000104932	0.000493425
PCED1B-AS1	2.87647	1.749419162	-0.717423423	0.015354307	0.030437931
ARMCX1	33.67011	6.309692216	-2.415826897	4.99E-06	5.04E-05
BRINP3	5.54264	0.62535988	-3.147814734	3.77E-07	1.13E-05
ZNF213	9.90579	15.07480299	0.605795207	0.010356527	0.021825656
AL354983.1	0.0747	0.304435329	2.026955643	0.004316074	0.010573438
LINC02106	0.33546	0.07142515	-2.231636691	3.74E-07	1.13E-05
HOGA1	0.10902	0.632894012	2.537371093	0.001504317	0.004431775
MIR647	4.87818	33.77721138	2.791635327	1.35E-06	2.12E-05
LRRN2	15.04478	2.784807186	-2.433613663	8.90E-07	1.65E-05
NPM1P9	0.24124	0.653613772	1.437969243	0.005903269	0.013712522
AL109976.1	0.04815	0.217565868	2.175844541	0.000953261	0.00303975
NDUFA4P1	2.05351	10.0530982	2.291476307	0.001952276	0.005487198
FECH	10.75234	4.808017365	-1.161136652	2.04E-06	2.73E-05
AC010285.3	0.09723	0.272113174	1.484733376	0.0072399	0.01623889
AC005253.1	0.49439	1.100823353	1.154861514	0.000134244	0.000605826
AC020629.1	0.01084	0.084043713	2.954775137	0.013874385	0.027930659
AC016773.1	0.37302	1.141922754	1.614140173	4.00E-05	0.000231125
RPL21P132	0.13929	0.39220479	1.49351547	0.027030176	0.048719975
B3GALT4	31.58777	14.26669281	-1.146715151	7.56E-07	1.52E-05
AP001528.1	2.13384	0.541361078	-1.978788933	9.32E-05	0.000447131
AL354696.1	2.05712	3.728676048	0.858037505	0.01016809	0.021500789
LINC00535	0.27129	0.167329341	-0.697145424	0.007368379	0.016474023
FRY	4.66057	2.574835329	-0.856026242	0.011343849	0.023562142
TUBB2BP1	0.14156	0.041415569	-1.773168557	0.006457944	0.014767958
AC079804.2	10.91344	1.929580838	-2.499746531	3.68E-06	4.04E-05
FOLR2	70.02343	13.26199641	-2.400539763	8.31E-06	7.12E-05
AC011351.1	0.05275	0.021134731	-1.319555375	0.005192111	0.012335475
STX12	73.57378	35.77254251	-1.040339054	2.99E-07	1.04E-05
STK25	27.58978	45.02505868	0.706594204	1.99E-05	0.000134924
FOXA2	31.01189	71.21968024	1.199454506	3.68E-05	0.000217047
AP005264.1	0.73824	0.201052695	-1.876516237	0.000102649	0.000485407
FAM66C	0.55935	0.262996407	-1.088708207	0.001440747	0.004276901
MELTF-AS1	1.18992	5.45168024	2.195836363	8.34E-07	1.59E-05
TREX2	0.2125	0.871642515	2.036273725	1.59E-06	2.34E-05
ADRA2C	1.68125	11.68010539	2.796447119	0.012638286	0.025811564
STEAP4	2.13657	1.044516766	-1.032460934	0.000132528	0.000598556
DDX19A	3.56652	5.604587425	0.652091111	0.000447459	0.001633061
PSMB3	246.23924	434.7521503	0.820132479	0.000139527	0.000623657
AC243829.1	1.29421	0.288950898	-2.16317547	0.025747934	0.046829527
HSPD1P4	0.3788	1.160667066	1.615445963	0.000296432	0.001159512
AC090510.4	0.0793	0.043136527	-0.878410841	0.002449194	0.006615025
TECRP1	4.52941	13.62158743	1.588499799	4.84E-06	4.93E-05
SHARPIN	51.10166	94.40205269	0.885448073	8.31E-06	7.12E-05
IGLV1-40	646.19677	244.7023084	-1.400945828	9.96E-05	0.000472872
PLAAT3	16.16302	39.23934611	1.279604215	0.006233469	0.014319981
MIR6797	0.55796	3.349298802	2.585625485	0.000739166	0.002458715
CDC25C	4.14492	10.20896048	1.30041981	1.45E-05	0.000106694
H2AZP3	0.73806	4.099082036	2.473490854	0.000608523	0.00209506
TMEM105	0.56854	1.842440719	1.696284441	0.000262073	0.001051752
SUGCT	7.16713	3.322662874	-1.109055602	5.11E-05	0.00027854
AC018521.5	2.42461	1.272164072	-0.93046796	0.000921608	0.002955687
SERPINA4	0.01036	3.569026347	8.428362738	8.28E-07	1.59E-05
COLEC12	11.28782	3.349547305	-1.752728855	1.93E-05	0.000132172
FBXO25	12.62974	7.77985988	-0.699008863	8.28E-05	0.000406884
RPS4XP13	0.54442	1.651730539	1.601186374	0.00673173	0.015247825
IGLV3-19	846.81174	342.7616413	-1.304835605	4.04E-06	4.32E-05
SLITRK5	0.32357	0.049206587	-2.7171545	5.68E-07	1.33E-05
CAVIN1	361.95353	114.7825234	-1.656901491	0.001032004	0.003244836
PRKG1	6.82285	2.150098204	-1.665971944	3.89E-05	0.00022664
KRT19	1947.10835	1149.590508	-0.760213113	0.002126415	0.00589028
CCNG2	29.87859	14.38511916	-1.054534896	6.35E-06	5.89E-05
SIGLEC17P	1.36138	0.43938503	-1.631512198	2.49E-05	0.000160046
RN7SL172P	0.18314	0.078561677	-1.221049303	0.002292834	0.006264987
AARSD1	0.23167	1.107384431	2.257013004	1.49E-06	2.24E-05
LINC00940	2.17404	0.537404192	-2.016299005	1.10E-05	8.75E-05
GAPDH	1553.85911	2915.338001	0.907807458	0.000132528	0.000598556
HIPK3	47.03576	25.4355503	-0.886911708	0.000296434	0.001159512
STX16	22.93613	54.47809341	1.248054227	7.38E-06	6.55E-05
ZNF525	2.47403	4.90735988	0.988084081	0.004555382	0.011052621
KRTAP3-2	0.02543	0.539383234	4.40670731	0.006429172	0.01470805
SUPT20H	9.22377	15.52083174	0.750777427	0.000767518	0.002533146
S100A5	0.77608	2.393901796	1.625086689	0.016462413	0.032287379
AC002460.2	0.16209	0.041742515	-1.957205658	7.34E-06	6.55E-05
IGKV2OR2-7	0.25528	0.07010479	-1.864495578	4.90E-05	0.000269819
GTPBP2	28.75945	45.59663772	0.664891359	0.000378181	0.001421824
TPTEP1	0.65485	0.220487425	-1.570468102	5.70E-05	0.000301879
ZNRF3	9.1821	27.67424611	1.591647967	5.47E-06	5.35E-05
CST1	0.43249	130.6571677	8.23890378	1.51E-07	8.81E-06
ANO5	7.7934	0.843101198	-3.208475152	1.99E-07	9.20E-06
IGHV3-15	478.56512	163.4161922	-1.550164309	4.99E-06	5.04E-05
AKR1C7P	0.17183	0.448710778	1.384803899	0.016846916	0.032930579
LINCR-0001	0.12609	1.331098204	3.400091245	0.000964329	0.003066338
AC015845.2	0.37555	0.15649521	-1.262886502	0.021662181	0.040619433
SNORA14B	1.30139	2.763021557	1.086193445	0.023446966	0.043438557
CECR7	0.55162	0.189536527	-1.541198858	8.67E-05	0.000422673
PLD6	3.02915	4.916428743	0.698697712	0.014312345	0.028646755
ZGRF1	0.91411	1.988622156	1.121329497	0.000184669	0.000784898
RNY3P8	3.2366	1.724208982	-0.908544433	0.002932644	0.007677561
AL512652.2	0.02782	0.230789222	3.052381523	0.00026733	0.001071495
RRP9	38.48901	116.0952246	1.592790161	8.90E-07	1.65E-05
CNTLN	2.29353	1.196795808	-0.938392751	0.00329744	0.008458148
FRRS1	5.57575	2.908949701	-0.938667526	4.11E-05	0.000235562
CLDN7	489.82514	312.1241892	-0.650146653	0.001505395	0.004431775
ZSCAN1	0.1201	0.041153892	-1.545135363	0.002246962	0.006169954
CCDC86	9.49265	30.00841497	1.660484322	1.08E-06	1.85E-05
HSPA8P14	0.01521	0.076968263	2.339243545	0.019865732	0.037866502
IL6STP1	0.0864	0.029366467	-1.5568616	0.019274058	0.036872448
IKZF2	1.46616	0.887853293	-0.723649337	0.001154502	0.003552605
BANP	3.39103	6.626616168	0.966548809	3.80E-06	4.13E-05
CCNB1IP1	24.65271	50.93046287	1.046782582	4.71E-05	0.000261799
AP001066.1	0.01513	0.166747904	3.462184736	0.004352709	0.010655874
CHRNA1	2.20339	0.705408383	-1.643194248	2.88E-06	3.42E-05
CMYA5	0.54233	0.186522156	-1.539823969	0.002015949	0.005643394
C8orf48	0.86427	0.500348503	-0.788548772	0.006887356	0.015544581
C8orf44	1.95189	4.135541317	1.083204431	0.000369145	0.001393907
HES6	34.3297	110.8328012	1.690855758	3.58E-05	0.000212226
POU4F3	0.04797	0.118245509	1.301581046	0.018680636	0.035910373
FZD7	45.83467	23.74871557	-0.948589798	0.015087742	0.029982333
TUBA3D	0.31781	0.603158084	0.924371652	0.012192737	0.025045352
SLC9A7	1.69335	4.042464671	1.255354969	0.013572315	0.027409494
ARG2	1.91599	5.137074251	1.422856895	9.20E-05	0.00044206
ZDHHC1	9.62918	17.0476521	0.824088205	0.000282212	0.001114412
LFNG	54.76102	122.8625473	1.165823976	7.06E-05	0.000358122
ZNF257	0.81191	0.319258683	-1.346593958	5.21E-05	0.000282974
AQP7P2	0.05342	0.03097006	-0.786505804	0.015476847	0.030653194
FOXK1	11.39908	22.00273174	0.94876526	0.000139527	0.000623657
ANTXRLP1	0.15552	0.044977844	-1.789813701	0.001325114	0.003993238
ARHGEF19	4.77324	16.14964072	1.758461287	1.35E-06	2.12E-05
JARID2-AS1	0.26368	0.778458084	1.561831212	0.0038584	0.009641661
MET	24.45215	75.34006647	1.623455984	3.91E-06	4.22E-05
TBC1D31	2.26363	4.765397605	1.073958429	0.000122647	0.000560488
CLIC1P1	0.28737	1.766976647	2.620301608	4.71E-05	0.000261799
MTUS2	0.45175	0.107698204	-2.068530415	0.000360062	0.001365787
NEIL1	3.39984	5.385990419	0.66374481	0.017339107	0.033754061
GAP43	12.03068	1.187078443	-3.341231011	6.78E-07	1.45E-05
PSMD14	23.72024	39.58186407	0.738720949	0.000220199	0.000909629
CACNG5	0.10568	0.007516168	-3.813561312	1.30E-08	1.56E-06
IRAG1	40.49553	9.903120359	-2.03180759	0.000162671	0.000706539
ADAM28	4.96583	1.956806587	-1.343533708	1.99E-05	0.000134924
ABCA5	7.90827	3.681092814	-1.103228002	2.49E-05	0.000160046
IGKV1OR2-118	1.06894	0.187755689	-2.509252352	9.23E-08	7.71E-06
TRIM28	155.02976	357.7213168	1.206290905	3.46E-06	3.88E-05
TRBV21-1	0.34907	0.155671856	-1.165008228	0.001896055	0.005371467
LINC01159	0.03572	0.003386826	-3.398726158	9.06E-07	1.67E-05
H2AC13	4.16243	1.932602395	-1.106881156	0.000860693	0.002789912
LINC00390	0.51864	0.308032934	-0.751648869	0.002439694	0.006593679
AL161935.3	0.10129	0.045777844	-1.145770316	0.008308638	0.018211289
GATA2-AS1	1.53761	7.359454491	2.258909209	0.000986458	0.003125371
AC004585.1	1.06972	2.373148503	1.149569162	0.01219297	0.025045352
AC016925.3	0.00395	0.171408982	5.439446247	0.006741054	0.015266254
LARGE2	2.25901	56.93975329	4.65567368	1.92E-07	9.20E-06
AL445305.1	1.38419	0.846982036	-0.708638711	0.008088452	0.017809311
SFRP1	48.84622	2.875111976	-4.086556872	2.36E-07	9.63E-06
AC004890.1	2.68115	6.701037725	1.321532594	0.003880334	0.009676998
SFI1	3.91832	7.381814371	0.913740235	1.72E-05	0.000121716
FGF19	0.0498	9.640388623	7.596801753	2.04E-06	2.73E-05
IGLV7-46	248.16821	65.35792575	-1.924884217	9.08E-06	7.58E-05
AL353150.1	0.58135	2.744024551	2.238814489	0.000143154	0.000636852
CYBRD1	104.69498	25.95842216	-2.011917669	2.54E-06	3.13E-05
IFNAR2	0.48165	0.965013772	1.002564367	1.53E-05	0.00011148
HOXD1	1.62543	0.367485629	-2.14506169	1.57E-06	2.33E-05
TUBG1P	0.0659	0.249812575	1.92249573	0.000514064	0.001828832
AP002336.2	0.4793	1.219797605	1.347640943	0.001993595	0.005586743
RPS18P12	6.15046	16.31957425	1.4078372	0.015354307	0.030437931
LINC01985	0.55777	0.046522156	-3.583680487	6.86E-10	1.35E-07
PMS2P1	3.48129	5.644077844	0.697115887	0.000162671	0.000706539
S1PR5	0.24682	0.935977246	1.923014155	6.17E-06	5.79E-05
LINC02148	0.05657	0.01447485	-1.966488743	0.000666148	0.002259375
MREG	6.10461	9.489388623	0.636416011	0.015354307	0.030437931
CSPG4	25.2739	8.907988623	-1.504476682	0.024703328	0.045255369
DPEP1	1.80138	397.6023695	7.786079995	1.67E-07	8.95E-06
TUBGCP3	11.81345	20.51259401	0.796079595	0.000378181	0.001421824
DPYSL3	97.77599	35.43538683	-1.46428944	0.001505395	0.004431775
NEK6	32.24189	59.96417485	0.895164514	8.07E-05	0.00039865
ENPP6	1.65353	0.183692814	-3.170182123	1.36E-07	8.70E-06
AC010320.2	0.1014	0.055331737	-0.873878545	0.026502947	0.047925114
MSI2	7.79755	14.34529461	0.879484793	0.00096439	0.003066338
CRIP1P3	0.25536	0.114428743	-1.158083079	0.02249056	0.041903155
LINC02284	0.03898	0.018425749	-1.081010864	0.005806707	0.013535555
GCK	0.27293	0.147154491	-0.891199409	0.000580309	0.00201661
NGFR	7.39255	2.304336527	-1.681720672	8.50E-05	0.000415073
APCDD1	13.32714	75.60675868	2.504147995	0.00316476	0.008172125
PURG	0.17002	0.067305389	-1.336910532	4.87E-05	0.000268518
AC008763.1	0.19412	0.799282036	2.041755899	0.000497064	0.001779536
ZFAND2A-DT	1.8622	3.804302994	1.030624128	0.000480631	0.001729604
REXO2	21.36993	32.60672216	0.609587237	0.001910837	0.005394616
AC007222.2	0.04281	0.001568862	-4.770157221	2.66E-14	2.92E-11
TAS2R43	0.06825	0.037570659	-0.861222637	0.02647486	0.047877355
COQ10B	52.00736	32.38444012	-0.683415003	5.25E-05	0.000284304
AP003733.1	0	0.121373653	Inf	0.002565212	0.006881566
EPDR1	20.83357	44.43518982	1.092792573	0.011975571	0.024684005
RAP1A	101.72921	33.45407844	-1.604479979	2.79E-07	1.02E-05
SLC39A4	23.26099	89.6402982	1.946234948	9.63E-06	7.93E-05
TEKT2	0.45166	0.187471257	-1.268567728	0.00091028	0.002927861
NXT1	38.66	105.3003222	1.445596307	7.16E-06	6.44E-05
AL138976.2	1.99411	1.121492814	-0.830324618	0.002852813	0.007505584
LINC02447	0.51684	0.140483832	-1.879313623	0.000254941	0.001030087
LIMA1	179.00137	70.28255269	-1.348732133	5.27E-07	1.28E-05
AC134312.1	0.21908	0.056547904	-1.953912325	6.68E-06	6.16E-05
AL136320.1	0.10006	0.05141018	-0.960739399	0.010132603	0.021472579
ZNF500	4.45543	7.003742515	0.652561371	0.000104932	0.000493425
ENPP2	20.50227	8.044282036	-1.349748084	1.05E-05	8.47E-05
IGHV3-43	38.94015	12.23048743	-1.67077654	0.000110435	0.000514506
SEL1L	56.66559	32.80597964	-0.788514126	0.000104932	0.000493425
SYDE2	3.95504	2.19621018	-0.848676157	0.011761615	0.024306146
AC092123.1	0.51279	1.412843114	1.46216124	6.34E-05	0.000328286
MBNL3	12.63324	7.016053293	-0.848493078	5.70E-05	0.000301879
ZNF93	1.79969	3.174912575	0.818968445	0.012413812	0.025424112
TMEM86B	1.12969	1.883486228	0.737478549	0.01617898	0.031810123
KRTAP5-10	0.06207	0.230606587	1.89346567	0.025637192	0.046654952
MIR4322	0.66993	0.096777844	-2.791261649	1.96E-05	0.000133626
ARHGAP15-AS1	1.16296	0.053154491	-4.451466076	1.02E-09	1.90E-07
SRD5A2	0.00748	0.232826347	4.960072247	0.024760341	0.045351088
CDKN1A	298.89843	153.5300772	-0.961134005	0.000184669	0.000784898
LGALS17A	0.0498	0.538259281	3.434083644	0.002905322	0.007630512
ERP27	1.90742	18.03892934	3.241419259	0.001678706	0.004845599
AL354833.2	0.53693	0.153381437	-1.807610123	8.19E-06	7.07E-05
AC009102.2	1.58273	0.07548982	-4.389989242	0.000304903	0.001186949
OFD1	15.87373	26.98841557	0.76569911	0.004040011	0.010002668
AC008735.2	2.71979	10.86908204	1.998662933	6.75E-06	6.16E-05
PDCD2L	5.49004	17.61266108	1.681724335	2.70E-07	1.01E-05
MRPL23	31.55703	51.37648683	0.703146809	0.002681299	0.007128003
TCTN2	4.53767	7.126551497	0.651252439	0.002854077	0.007505584
EEF1AKMT4	8.61175	36.26130599	2.074052543	1.15E-06	1.91E-05
PDE6B	1.0436	0.544989222	-0.937269247	0.000237303	0.000970236
SLC26A2	498.05045	50.12812275	-3.312599775	4.47E-07	1.18E-05
AL357500.1	0.17895	0.047673054	-1.908310593	0.001261268	0.003834368
HRK	0.47089	0.05315509	-3.147110338	2.01E-07	9.27E-06
NCAPH	6.31118	14.85532216	1.234998216	3.03E-05	0.000186827
ADAMDEC1	382.03069	31.15352156	-3.616221382	1.19E-07	8.32E-06
CDS1	55.84868	33.54061557	-0.735614016	9.20E-05	0.00044206
SENP3-EIF4A1	0.02069	0.081379042	1.97572365	0.002331014	0.006344427
CCR7	11.3389	3.504692814	-1.693920787	0.000567168	0.001979404
SINHCAFP2	0.26043	0.650637725	1.320958826	0.008429091	0.018443778
ENDOD1	126.43026	35.24681916	-1.842776829	1.86E-07	9.17E-06
DUSP9	0.05	1.180128144	4.560871617	8.43E-06	7.22E-05
GBAP1	0.98893	2.14838024	1.119309046	2.71E-05	0.000171195
CSMD2	0.11193	0.343428743	1.617414022	0.013815095	0.027819248
PSRC1	6.38436	16.57432395	1.376336116	5.81E-06	5.55E-05
SH3GL1	45.68439	83.29450659	0.866520059	2.87E-05	0.000178885
AC025165.6	0.0259	0.006996407	-1.888265937	0.000878028	0.002843015
CHST8	0.3833	0.058480838	-2.712438101	8.65E-07	1.62E-05
HCFC2	10.60318	3.484577844	-1.605441219	2.46E-06	3.06E-05
AC007684.1	1.20151	0.530273653	-1.180039683	0.0080276	0.017694421
PFDN4	27.66262	57.25503832	1.049464849	0.002465792	0.006641641
GAS8-AS1	0.17257	0.479806587	1.475271279	0.007258818	0.016258591
MIOX	0.05615	0.396349102	2.819413779	0.000358508	0.00136148
FBXO30-DT	1.4219	0.483961677	-1.554855291	0.000189389	0.000802583
SPG7	5.35356	8.60894491	0.685337864	8.28E-05	0.000406884
GOLGA7B	0.80248	5.40394491	2.751475625	2.11E-06	2.78E-05
AC087650.1	0.23452	1.206258084	2.362755744	0.001920871	0.005421337
FGF8	0.022	0.194588623	3.144851932	0.001501429	0.004431775
AC026150.1	0.20005	0.028102994	-2.831564884	0.000103297	0.00048807
C9orf57	0.01348	0.146592814	3.442921986	0.007488259	0.016700215
OAS3	15.97247	41.67168323	1.383479946	6.69E-05	0.000343012
AL356608.2	0.29966	0.087120359	-1.78224471	4.43E-05	0.000250756
CNIH2	1.18307	0.593586228	-0.995005914	0.000880606	0.002843645
HCG25	0.17619	0.324110778	0.879354955	0.001008987	0.003183701
SHMT2	38.56096	116.7469317	1.598171761	3.31E-07	1.08E-05
AL161752.1	0.17153	0.09145988	-0.907249986	0.005177841	0.012305667
VTI1BP1	0.0963	0.449998204	2.224311539	0.025218172	0.046018492
AC005307.1	0.01143	1.360230539	6.894881974	0.000421475	0.001556526
PCDHB3	0.84526	0.495112575	-0.771638588	0.000608373	0.00209506
NCBP2AS2	74.74155	113.5978719	0.60395342	0.010168498	0.021500789
CATSPERG	0.91642	0.411985629	-1.153414932	4.91E-05	0.00027019
ZC3H18	16.93696	26.55348204	0.648726108	0.000458273	0.001665502
CD1D	5.87198	1.984983234	-1.564720233	4.32E-07	1.17E-05
LINC01594	0.11892	1.650203593	3.794580754	6.40E-05	0.000331101
AC113410.3	0.29883	1.641638323	2.457739421	0.000460725	0.001673349
PDE9A-AS1	3.44926	0.171746707	-4.327932542	2.08E-06	2.78E-05
ZPLD2P	0.11245	0.70308024	2.644405686	0.002098536	0.005829447
GORAB-AS1	0.80446	0.269177246	-1.579464229	0.000162661	0.000706539
BEX1	11.50349	1.029990419	-3.481368799	4.83E-07	1.23E-05
AL669983.1	0.42028	6.135789222	3.867826215	0.000249172	0.001010707
ST3GAL5	1.52233	0.988008982	-0.623685067	0.007546712	0.01679386
STRIP2	0.76564	3.530329341	2.205064669	1.64E-06	2.38E-05
ALG1L13P	0.31113	0.656849701	1.078045783	0.025932759	0.047075392
NDE1	6.92751	13.90564611	1.005261986	1.49E-05	0.000108976
AC007216.3	0.27515	0.719089222	1.385952457	0.000732752	0.002438976
MYADM-AS1	0.77133	0.489620359	-0.655684675	0.003515836	0.008924574
FBLN2	69.62598	31.37881916	-1.149834667	0.000480634	0.001729604
AC093535.2	2.42068	0.977071257	-1.30887669	0.000154578	0.000678526
CCAT2	0.01104	0.262056287	4.569064646	0.000272015	0.001085098
RPL12P19	0.4032	0.827145509	1.036645508	0.021967042	0.041115885
TPSD1	6.89283	3.049849102	-1.17635857	0.012936702	0.026341917
AC079154.1	0.01269	0.002929341	-2.115043863	0.000124218	0.000567573
HES4	7.79589	30.66375389	1.975748685	0.020219249	0.038371506
MT1P1	0.78592	1.972210778	1.327359376	0.005222598	0.012402747
EXOSC2	12.73001	27.91415389	1.132763275	1.49E-06	2.24E-05
RNVU1-30	0.60288	2.617756886	2.118388344	0.000149986	0.000663244
TSPAN11	14.82255	4.784982635	-1.631208069	3.20E-05	0.000195335
ZNF444	8.90686	17.73864431	0.993906932	7.38E-06	6.55E-05
NEK10	0.62542	0.224174251	-1.480204775	0.003297423	0.008458148
AC025154.2	0.00324	0.655097006	7.659570932	1.22E-06	1.99E-05
PLD4	3.57476	1.716685629	-1.058220519	0.006114153	0.014094692
CLNS1A	44.14656	73.93274671	0.743912488	7.45E-05	0.000373158
CDH18	0.06389	0.003751497	-4.090051828	2.86E-09	4.49E-07
PCED1A	11.46837	36.72233234	1.678997336	9.49E-07	1.71E-05
MIR6859-1	0.62368	2.670128743	2.098031404	0.011018484	0.023020258
ST20	0.56229	1.358016168	1.272114361	0.002854047	0.007505584
IKBKE	14.51415	23.66657665	0.705390951	0.000351675	0.001337216
C1QBP	140.34012	222.9987377	0.668108043	0.020219249	0.038371506
IGKV1D-13	16.49142	9.30658982	-0.8253911	0.002078674	0.005784634
SLAIN2	41.34886	25.61426886	-0.690899843	7.25E-05	0.000365531
MGP	179.06352	47.16612096	-1.924648591	2.56E-05	0.000163582
AC073050.1	2.29388	0.272967066	-3.070991119	5.50E-07	1.31E-05
LDHD	64.05979	12.86336168	-2.316151347	2.44E-07	9.81E-06
PGM5-AS1	9.16767	0.112886826	-6.343606072	1.05E-07	8.32E-06
ASS1P2	0.11215	0.262468862	1.22671666	0.02050782	0.038883719
AL589743.3	0.00069	0.046149102	6.063562397	0.00638003	0.014601476
UAP1L1	6.09686	12.22109162	1.003234832	0.00123433	0.003764566
PCDHA9	0.00822	0.005005389	-0.715656136	0.01528896	0.030352629
IGHV3-37	1.11604	0.371747305	-1.585994546	7.47E-05	0.000373884
GFRA4	0.02846	0.005551497	-2.357986898	1.29E-05	9.80E-05
TMEM145	0.24155	1.035698802	2.100210748	0.000732913	0.002438976
RBMXP1	0.01775	0.124050898	2.805041252	0.007681017	0.017062136
AC072028.1	0.26452	0.133471257	-0.98684771	0.003208334	0.008274917
AC012676.1	0.35377	1.559598204	2.140290782	1.40E-06	2.15E-05
AC120498.4	0.13945	1.449344311	3.377580528	0.00256166	0.006875223
IGKV1OR22-5	3.45977	1.057773054	-1.709646004	6.56E-06	6.05E-05
NOTCH4	2.36033	4.805441317	1.025680352	0.000504006	0.00179585
IFITM3P9	0.01427	1.513458683	6.728720145	0.00377255	0.009467672
AC137894.1	0.152	0.888791617	2.547773885	0.013919555	0.028009746
LRP1-AS	0.16149	0.331194012	1.036231758	0.023392453	0.043346278
GLDN	12.83741	1.184462275	-3.438050007	1.23E-07	8.32E-06
SVEP1	9.01827	2.547926347	-1.823527129	0.000262069	0.001051752
SLC5A6	17.26718	82.73580659	2.26047935	3.09E-07	1.06E-05
LINC01977	0.03509	1.051858683	4.905737133	1.32E-07	8.61E-06
IGHJ3P	57.35482	14.1894491	-2.015096154	1.16E-05	9.09E-05
GBP3	67.3861	32.64998084	-1.045368887	8.97E-05	0.000432903
LINC00582	1.60186	0.36787006	-2.122479896	9.14E-06	7.63E-05
IFITM1	95.81985	863.6690737	3.17208217	4.77E-07	1.22E-05
TRBV2	2.21174	0.728776647	-1.601633166	5.07E-05	0.000277965
ZBTB20	0.2101	0.111350299	-0.915970725	0.021089261	0.039778209
LINC01991	0.43114	0.010941916	-5.300219105	6.58E-05	0.000339032
Z99129.4	10.05492	5.549962874	-0.857351577	0.004739982	0.011433495
CDK11A	0.57598	1.53761497	1.416603665	0.000110549	0.000514506
LRFN5	1.36104	0.18328503	-2.892548606	2.85E-06	3.41E-05
RPL26P29	0.05554	0.317262874	2.514079626	0.01221756	0.025088645
EVPL	11.64751	58.18993713	2.320748118	8.07E-07	1.57E-05
CRTAC1	2.88959	0.51601018	-2.485393373	2.94E-05	0.000182592
CDC7	4.54024	8.879581437	0.967723112	0.003435168	0.008751696
DYNC2H1	1.58358	0.709737126	-1.157833072	0.001791298	0.005116875
AC068189.2	0.0323	0.14055988	2.121578797	0.00712673	0.016004857
AC006001.2	1.24202	3.168158084	1.350955919	3.39E-05	0.000203966
LINC02019	0.47546	0.985082036	1.050919901	0.017338502	0.033754061
KRT18P28	0.46107	1.228900599	1.414310523	0.001008987	0.003183701
KATNAL1	7.67116	2.510813174	-1.611290069	0.000668035	0.002259375
AC102945.2	3.59342	1.21921018	-1.559410714	0.004290612	0.010515775
RPS27L	33.79898	21.40581557	-0.658976905	0.00062292	0.002134849
TIAM1	3.61587	1.121172455	-1.689334604	5.30E-06	5.24E-05
GPATCH4	18.74379	36.59248743	0.965134792	8.50E-05	0.000415073
AC016747.1	2.16667	1.050126347	-1.044916519	0.000880612	0.002843645
AC136475.3	1.03637	20.13593533	4.280161424	4.99E-06	5.04E-05
EIF5AP2	0.14824	0.656138922	2.146066518	0.000880112	0.002843645
ASTN2	2.5294	1.568196407	-0.689688944	0.003726449	0.009361023
PXYLP1	2.5046	4.882287425	0.962977016	4.71E-05	0.000261799
C16orf91	39.59937	64.35430479	0.700559178	0.000986458	0.003125371
GSN	380.0025	96.10294072	-1.983356427	4.47E-07	1.18E-05
AL355862.1	0.31673	0.076932934	-2.041580286	4.44E-06	4.63E-05
ERBB3	82.6665	135.1989485	0.70970922	0.001180577	0.003623041
AMPD1	4.07022	0.325965868	-3.642313962	1.47E-07	8.81E-06
CEP41	1.89167	3.260893413	0.785606851	0.001409472	0.004197872
AC005064.1	0.0258	0.012098802	-1.092506817	6.05E-07	1.37E-05
FAM8A1	58.15817	29.3875006	-0.984779211	5.15E-06	5.13E-05
WNT7B	0.03006	0.802535928	4.738649066	4.29E-06	4.52E-05
MLST8	23.79662	48.61350719	1.030600548	1.12E-05	8.82E-05
SPIN3	1.29433	3.610546108	1.480011575	7.38E-06	6.55E-05
AL158837.1	2.90852	1.244649102	-1.224546157	0.000511982	0.001822199
ENTR1	23.91988	62.1753982	1.37813369	3.66E-07	1.11E-05
AL513174.1	0.06801	0.273255689	2.006432733	0.012612753	0.025801851
NEBL	4.73696	19.83484192	2.066003505	4.18E-07	1.15E-05
SELL	16.65489	6.761579042	-1.30051372	0.001440807	0.004276901
PLCG1	14.05463	35.36306287	1.331197761	4.42E-06	4.61E-05
ZMYND11	62.95846	37.74519641	-0.738107199	0.003435168	0.008751696
AL049794.1	0.41395	1.283631737	1.632702941	0.0017153	0.004935342
KRT18P4	0.25074	0.829010778	1.725198695	3.68E-06	4.04E-05
CBX3P2	1.81017	1.0558	-0.777788622	0.001678706	0.004845599
ATAD3A	18.7372	49.67867006	1.406721172	1.02E-05	8.28E-05
IFI30	0.16503	0.53418024	1.6945983	0.002625824	0.007000838
DANT2	0.14431	0.09192994	-0.650564569	0.011554777	0.0239428
HIP1R	20.23116	33.51131737	0.728069359	0.001791318	0.005116875
BTNL8	38.04284	7.293909581	-2.382860731	5.98E-06	5.67E-05
FLJ30679	0.02324	0.074801796	1.686462849	0.027389036	0.049265423
AC073862.5	0.05664	0.016963473	-1.739389692	0.012574	0.025733633
AC243964.3	3.69868	2.434662275	-0.603288825	0.00798642	0.017610448
GRHL3	0.22781	6.053208383	4.731797035	1.86E-07	9.17E-06
AC097358.2	0.04831	0.255137126	2.400879087	0.000597777	0.002066536
ADGRD1	2.06639	0.839502395	-1.29950622	0.000209438	0.000871007
AC020978.9	0.2909	0.890888024	1.614720814	8.73E-05	0.000424077
AC231981.1	0.35622	0.702535329	0.979802259	0.004739779	0.011433495
TMC3-AS1	0.14313	0.275791018	0.946249379	0.002037605	0.005684057
CYP2W1	8.27549	103.6915904	3.647310346	0.00131923	0.003977184
MS4A4E	0.55833	0.173577246	-1.685540241	0.000136434	0.000612707
CDKN2B-AS1	9.51585	0.430373653	-4.466670866	1.51E-07	8.81E-06
TSPAN6	81.85966	136.9766246	0.742705134	0.005129655	0.012203332
BRSK2	0.54393	3.872078443	2.831615276	0.003100261	0.00803463
PPIAP9	0.44544	1.090015569	1.29104572	0.004330328	0.010606538
IGHD1-26	1.61116	0.32008503	-2.331572661	7.57E-06	6.68E-05
LINC02762	2.62626	1.040887425	-1.335195705	0.001031991	0.003244836
AL357055.2	0.19815	0.779147305	1.975303142	0.00821277	0.018038537
ATP5PDP4	1.04062	2.62825988	1.336664595	0.021627915	0.04056317
IGKV1D-12	15.40371	8.709534132	-0.82261041	2.94E-06	3.48E-05
TMEM205	23.02745	48.42969461	1.072537246	1.45E-05	0.000106694
SNORA33	6.90875	20.86582934	1.594645651	3.78E-05	0.000221565
ATIC	58.57381	137.1770401	1.227711388	4.32E-07	1.17E-05
MDM1	8.93195	3.787411976	-1.237762816	0.000469329	0.001696188
SEC24B-AS1	0.34778	0.546701796	0.652579147	0.017792397	0.034547006
IGHV1-69	97.1671	30.06165868	-1.692543298	0.001472469	0.004353694
AC015802.4	0.16485	0.316213174	0.939743586	0.017782342	0.034529828
AC103746.1	0.56787	0.319258683	-0.830834841	0.011199023	0.023320684
CLSTN3	10.62689	18.13136647	0.770768209	0.004122055	0.010165268
FOXA1	22.55674	13.95213174	-0.693073011	0.006114153	0.014094692
MPG	32.97301	67.75487605	1.039039183	0.000231473	0.000950312
HSP90B2P	0.31978	0.987160479	1.626204926	0.000594431	0.002056227
AL590064.1	3.00822	11.29162036	1.908270545	3.78E-05	0.000221565
AL157838.1	0.41407	1.300774251	1.651424019	2.35E-05	0.000153235
AMHR2	0.11483	0.035172455	-1.706981658	0.000504467	0.001796888
FO393411.1	2.88988	18.90780838	2.709900657	9.08E-06	7.58E-05
AC016727.1	2.59068	1.371523952	-0.917551008	6.52E-05	0.000335752
C11orf98	0.00882	0.277356886	4.974821079	0.000666896	0.002259375
FOLR1	0.90964	19.20082395	4.399728716	0.001607195	0.004677047
STX11	4.01627	1.671975449	-1.264302597	0.000243287	0.000990133
AL355388.1	0.411	0.992293413	1.271628383	0.001409481	0.004197872
AC110619.1	1.07809	0.366798204	-1.555419142	9.59E-06	7.93E-05
AC010677.1	0.1734	1.003162874	2.532380058	0.002473825	0.006661391
CSF1R	41.93204	19.95347365	-1.071413096	0.00065267	0.002217384
RGPD8	0.32955	0.204393413	-0.689148666	0.013091824	0.026601959
BTBD3	31.63941	18.88507844	-0.744475921	8.97E-05	0.000432903
AL035456.1	0.18762	0.406043114	1.113819296	0.002037525	0.005684057
APLF	1.15279	1.920664072	0.736475485	0.025528947	0.046466849
PROCA1	0.60663	1.453616766	1.260758214	0.000553975	0.001941427
RHOH	4.78117	1.933722754	-1.305982739	0.00157263	0.004593285
AC110597.1	0.19613	0.056292216	-1.80080289	6.97E-06	6.32E-05
EPB41L1	20.83735	36.67589521	0.815660367	0.006233469	0.014319981
ADPRHL1	2.27265	1.440546108	-0.657759681	0.018891182	0.036247052
AC134878.2	2.05465	0.991474251	-1.051245447	0.000900836	0.002899976
RBM24	11.51692	1.345578443	-3.097456541	1.92E-07	9.20E-06
C20orf96	11.30779	19.13467246	0.758872209	0.008448932	0.018443778
NPTN	161.04341	80.14927665	-1.006688221	9.19E-07	1.68E-05
THBS4	54.5388	5.8363	-3.224157009	0.000204247	0.000854018
LINC02613	0.46775	0.073813174	-2.663787427	6.30E-06	5.89E-05
CNNM4	104.27895	52.97874491	-0.97696239	2.63E-05	0.000167346
GABPA	20.95256	13.39431377	-0.645505854	0.00329744	0.008458148
KCNJ15	0.13652	0.659145509	2.271484661	0.01035632	0.021825656
AC144831.1	2.15803	0.845517964	-1.351807609	0.00024027	0.000981382
SILC1	0.01109	0.003142515	-1.819267843	1.12E-05	8.89E-05
KERA	1.01172	0.218073054	-2.21392665	0.003243727	0.008342848
AC128687.1	0.20994	0.106826347	-0.974709558	0.013408677	0.027153902
CYP2F1	0.06309	0.274988623	2.123888675	0.001602002	0.004672833
ANKH	23.25682	38.56332455	0.729575587	0.003505978	0.008900341
AC079776.5	0.11367	0.018085629	-2.651935887	3.71E-05	0.000218537
UBE2Q1-AS1	0.2705	0.908144311	1.747292977	0.005749732	0.01344224
TMEM131L	7.90367	4.946258683	-0.676185019	0.025113122	0.045841582
PRKG2	6.14241	0.570276048	-3.429072469	1.41E-07	8.75E-06
BMP6	4.95808	1.880326946	-1.398798014	3.80E-06	4.13E-05
FBXO15	0.09807	0.062878443	-0.641246381	0.02014214	0.038330321
LHB	0.03992	0.46844491	3.552695769	0.000394719	0.001475263
NBPF15	3.46642	5.623783234	0.698094522	0.014566813	0.029076616
GGTA1	8.26891	1.383437126	-2.579440089	5.27E-07	1.28E-05
FEZF1-AS1	0.02402	4.489515569	7.546179821	4.30E-06	4.53E-05
AC093607.1	2.04091	0.117639521	-4.116767844	2.79E-08	2.97E-06
AC010184.1	0.03589	0.159937725	2.15585644	0.008975967	0.019419146
STPG4	0.02784	1.363044311	5.613529442	1.05E-06	1.82E-05
AL023803.3	0.09493	0.692367066	2.866601113	0.000106479	0.000500041
TMPRSS3	1.34249	9.878931737	2.879443702	2.54E-06	3.13E-05
AC011773.1	0.08116	0.405985629	2.322587889	0.003780789	0.009486681
LIMK1	9.5155	24.78950659	1.381378185	5.63E-07	1.32E-05
PTK7	8.30766	40.85182814	2.297886563	7.38E-06	6.55E-05
PPP1R16B	11.65434	3.412894012	-1.771799788	4.84E-06	4.93E-05
IL21R-AS1	0.01261	0.043592216	1.789502255	0.02573241	0.046807355
MTMR7	0.7421	0.302908982	-1.292729249	4.63E-06	4.77E-05
AL445220.1	0.06078	0.026247904	-1.211394442	0.004293225	0.010520168
IPO7P2	0.08535	0.261834731	1.617193415	0.008740624	0.019007895
GPALPP1	5.94859	10.49246168	0.818733543	0.00096439	0.003066338
AC004158.1	0.01638	0.009114371	-0.845720315	0.02107046	0.039749966
AC084880.1	14.39408	2.256	-2.673636609	0.000860749	0.002789912
INSC	2.33326	1.483998204	-0.652857733	0.004931327	0.011802347
AC015813.8	0.03409	0.003131138	-3.444589727	3.51E-09	5.33E-07
AL365295.1	0.31457	0.175763473	-0.839745807	0.000436869	0.001601425
AC138649.1	0.20384	0.09445509	-1.109736738	0.000937612	0.003002924
AL353796.1	0.7974	2.069197006	1.375695499	1.77E-05	0.00012436
ZNF263	10.87005	20.48701856	0.91435147	4.04E-06	4.32E-05
PLA2G6	3.23225	5.240682036	0.697215792	0.005231461	0.012405288
AC010746.1	0.31261	0.165016766	-0.921751313	0.010616815	0.022306713
PEG10	10.30438	4.085872455	-1.334541628	9.70E-05	0.000461867
MEF2C-AS1	0.67399	0.057491018	-3.551318705	6.43E-07	1.41E-05
AC105398.1	0.29007	0.006377844	-5.507188404	2.19E-13	1.73E-10
AC016168.1	0.20989	0.019064072	-3.460705233	4.64E-05	0.000259079
NUDT11	4.02202	0.908403593	-2.146514938	7.65E-05	0.000381343
AL137002.1	0.08516	0.601981437	2.821471145	0.017871155	0.034676354
AC124852.1	0.09024	0.038226946	-1.239177118	0.000305329	0.001188443
ZNF602P	0.29603	0.109658084	-1.432731218	0.001488798	0.004397478
SLC6A15	0.37336	0.087005988	-2.101380772	7.72E-06	6.77E-05
AL391987.2	0.08298	0.262338922	1.660596308	0.005827683	0.013581127
TRPM2-AS	0.20352	6.668971257	5.03422175	1.53E-05	0.00011148
LINC01589	1.5779	0.776889222	-1.022224976	0.006894202	0.015557573
AC092376.1	0.15884	0.041801796	-1.925937418	0.000621743	0.002134849
TMED6	3.60133	2.202222754	-0.709569399	0.013815095	0.027819248
GLP2R	9.44742	0.567432335	-4.057400126	1.19E-07	8.32E-06
AC012100.3	0.07878	0.023214371	-1.76281121	0.000202397	0.000849004
AC105137.2	0.16765	0.868849102	2.373653154	2.58E-06	3.18E-05
AC073508.1	0.25922	0.004258683	-5.927626001	2.37E-13	1.83E-10
RNF208	10.19897	29.13366946	1.514263963	1.58E-05	0.000113695
AL133383.1	2.23253	0.40757006	-2.453559582	9.02E-06	7.58E-05
AC005104.1	1.68668	2.798284431	0.730356324	0.026378251	0.047708853
AC093311.1	0.68053	0.057367665	-3.568349067	2.77E-07	1.02E-05
TACR3	0.04918	0.007743713	-2.666974425	1.10E-05	8.75E-05
SEC14L5	1.28483	0.226091018	-2.506601901	4.18E-07	1.15E-05
AC098487.1	2.24893	1.212590419	-0.891146428	0.001262058	0.003834368
HUWE1	39.46007	60.94396647	0.627089884	0.011139948	0.023206127
TNFSF15	1.93428	7.156221557	1.887401404	1.49E-06	2.24E-05
CCDC22	27.79756	49.2088982	0.823960962	2.79E-05	0.000175014
SRL	1.05645	0.29721976	-1.829622548	1.80E-06	2.52E-05
CALCOCO2	63.38351	37.51416886	-0.756671959	2.88E-06	3.42E-05
FAM95B1	0.04501	0.013343713	-1.754085446	0.000269396	0.001075701
LINC01529	0.05781	0.155477844	1.427318033	0.005820416	0.013565296
LINC00337	0.22864	0.459153892	1.005899954	0.01937922	0.037060241
DPEP2	2.67308	1.142492814	-1.226317924	0.000214755	0.000890777
ATG9B	0.18867	2.782156886	3.882266829	1.92E-07	9.20E-06
SP5	1.88783	26.81508144	3.828243875	2.70E-06	3.27E-05
LINC00885	0.00446	0.160005988	5.164938377	0.003806177	0.009519443
JAKMIP2	0.72543	0.189117365	-1.939554567	0.000214549	0.000890777
ARL6IP5	240.14902	144.3537437	-0.734321398	7.06E-05	0.000358122
ELFN1	0.80321	2.58278024	1.685075758	4.84E-05	0.00026716
ICAM3	2.73073	1.168116168	-1.22510292	0.000122647	0.000560488
RPSAP75	0.87833	0.340831737	-1.365703403	0.000345936	0.001321998
INSYN1-AS1	0.03081	0.012405988	-1.312362045	0.000106827	0.000501593
LINC00968	0.25631	0.134987425	-0.925064749	0.011438452	0.023743101
AURKC	1.13616	0.715122754	-0.667903203	0.001830341	0.005209675
PPP1R1A	11.7047	0.879194611	-3.734761604	2.70E-05	0.000171195
LINC02362	2.70139	0.9564	-1.498015902	5.40E-05	0.000289751
RDH5	3.65871	1.235109581	-1.566696022	4.18E-07	1.15E-05
AC093416.2	0.63705	0.295526347	-1.108119851	0.004820825	0.011610793
SFRP2	229.82744	118.1169862	-0.960334606	0.000387423	0.001449702
CCDC9B	14.54011	6.603425749	-1.138751613	0.005996953	0.013873723
MATN1-AS1	0.45193	1.117179641	1.305689953	1.15E-05	9.01E-05
TCTE1	0.07878	0.042749701	-0.881915101	0.011782964	0.02434754
VPREB3	24.47451	3.221746707	-2.925364997	9.08E-06	7.58E-05
AGR3	360.72735	87.64140958	-2.041224218	1.25E-05	9.59E-05
EGLN3	32.88786	20.14231317	-0.707325761	0.009446422	0.020242232
VCL	135.61871	54.01658263	-1.328081951	0.000767518	0.002533146
ZNF732	0.17469	0.084086826	-1.054845324	0.026804778	0.048364746
GPA33	725.63424	264.5362048	-1.455777348	2.46E-06	3.06E-05
LYVE1	57.07335	2.78901497	-4.354989663	1.92E-07	9.20E-06
AL137060.3	0.08444	0.537869461	2.671257595	7.32E-07	1.49E-05
FEZ2	21.49131	10.88689042	-0.981161483	1.59E-06	2.34E-05
SPATA3-AS1	0.13786	0.815852096	2.565103712	7.60E-06	6.68E-05
XCL2	2.43999	0.916013174	-1.413434983	0.000730064	0.002434827
AC016831.1	0.17051	0.614968263	1.850655607	4.00E-05	0.000231125
IGHV3-52	4.70834	1.833054491	-1.360968831	2.11E-05	0.000141358
EID2B	2.11718	0.931215569	-1.184956847	0.00157263	0.004593285
BEND3P3	0.77491	0.505922156	-0.615113342	0.01016707	0.021500789
FOXP4-AS1	1.81931	10.07492036	2.469305138	4.47E-07	1.18E-05
REXO1	15.74971	24.62550898	0.644828279	0.001791318	0.005116875
TRAPPC6A	74.5246	115.2156497	0.628548059	0.006731849	0.015247825
HOXA13	31.87382	20.59278563	-0.630232933	0.01857149	0.035717386
AL158211.1	0.46795	0.161420958	-1.535526484	0.000354443	0.001347298
EXOSC5	32.56947	110.793012	1.766274741	2.79E-07	1.02E-05
MYLPF	0.26899	1.331010778	2.306897809	3.25E-06	3.71E-05
MMP20	0.01476	0.282898802	4.260521443	0.001365425	0.004093552
AC126696.3	0.03444	0.309832335	3.16933067	0.000475503	0.001717415
DOCK6	9.46839	23.24042156	1.295445201	8.34E-07	1.59E-05
PCDHA13	0.02752	0.014941317	-0.881173115	0.025992063	0.047147548
AL049775.1	0.13008	0.046355689	-1.488580865	0.001042401	0.003275723
SLC26A4	0.58467	0.221052096	-1.403236154	4.46E-05	0.000251307
CD3E	19.73988	11.68847605	-0.756026377	0.006233469	0.014319981
MMUT	56.65066	34.5423515	-0.713726465	2.04E-05	0.000137704
ZNF550	2.84192	4.75721976	0.743252729	0.008770437	0.019036493
IKZF1	6.22733	2.090833533	-1.57453553	5.40E-05	0.000289751
PCARE	0.05638	0.002767066	-4.348754586	1.16E-09	2.07E-07
PAK1IP1	35.18919	58.86524731	0.742283845	0.00131923	0.003977184
PLAC1	0.08922	1.333655689	3.901875294	0.000288437	0.001137262
ATP2A1-AS1	0.54839	2.477164072	2.175415258	3.39E-05	0.000203966
CIDEC	13.84758	3.369442515	-2.039052055	1.19E-06	1.95E-05
AC015853.1	0.05694	0.267700599	2.233105968	0.010930917	0.022861533
ARHGEF37	18.77276	7.636601796	-1.29763807	7.45E-05	0.000373158
AGAP2-AS1	0.56222	2.703137126	2.265428018	1.07E-05	8.58E-05
CYP2U1	7.00673	3.881263473	-0.852214933	0.001055499	0.003306698
AC079465.1	0.02067	0.00838982	-1.300826563	0.002583003	0.00690978
SLC5A11	0.76447	0.241991617	-1.659502818	0.000515286	0.001831586
CD79B	11.41273	2.074067665	-2.460109068	1.77E-05	0.00012436
CTSO	50.80916	25.73264431	-0.981488896	0.000154582	0.000678526
BCL11B	2.91075	5.583368263	0.939744782	0.000553975	0.001941427
IGHD3-9	7.29871	2.272818563	-1.68315898	1.45E-05	0.000106694
DUXAP10	0.01479	0.312905389	4.403032549	0.00039018	0.001459445
SCAP	52.55985	79.60101677	0.5988257	0.00343515	0.008751696
AC092718.8	0.04863	0.134897605	1.471946236	0.004505089	0.010956603
AC098859.1	0.06219	0.573287425	3.204504112	1.67E-05	0.000119249
AC068722.1	0.09314	0.01384491	-2.750045188	0.000563656	0.001973658
IL12A-AS1	0.11882	0.026734731	-2.151990653	0.000725567	0.002420985
PAH	0.03568	2.159952695	5.919740291	4.28E-05	0.000243644
AP001471.1	0.29862	0.126631138	-1.237678596	0.011064626	0.023103139
DOCK2	6.24167	2.551643713	-1.290505184	0.000122647	0.000560488
NEIL2	10.21705	15.43621437	0.595340282	0.016462471	0.032287379
TRAT1	1.9668	0.689318563	-1.512607489	6.17E-05	0.000321389
IRAG2	6.24391	1.078834132	-2.532976672	1.44E-06	2.20E-05
IMMP2L	5.80624	9.420453293	0.698192274	0.006478349	0.014776761
ENTPD8	76.66933	26.64538922	-1.524763665	4.16E-06	4.42E-05
TRBV11-1	0.27432	0.146678443	-0.903202951	0.008563799	0.018681679
CYP4F24P	0.50654	0.111509581	-2.183508528	0.021269965	0.040020601
LEF1-AS1	0.0311	0.168778443	2.440144165	7.83E-06	6.81E-05
ZNF232-AS1	1.15661	0.586938323	-0.978621666	0.013572163	0.027409494
SLC16A12	0.62812	0.066515569	-3.23927624	3.41E-06	3.85E-05
SLC22A4	4.95466	2.878252096	-0.783593102	0.000110549	0.000514506
AC114730.3	0.36154	1.279452695	1.82329963	0.000262032	0.001051752
IFITM3P5	0.05212	0.562142515	3.431026941	0.000282882	0.001116594
ARHGAP39	5.94566	18.82112635	1.662444098	2.17E-06	2.84E-05
LBX2	0.38759	1.618982036	2.062483724	1.98E-06	2.68E-05
MTUS1	26.50248	14.44814671	-0.875242921	4.98E-05	0.000272791
EREG	9.49432	39.53411078	2.057961394	0.021267967	0.040019479
GRINA	91.10999	375.8315964	2.044405204	1.23E-07	8.32E-06
LIPA	73.27904	45.75316946	-0.679528917	0.026378332	0.047708853
RNASE2	1.26732	2.189346707	0.788719586	0.016749666	0.03275509
NEFH	1.51758	0.519841317	-1.545629361	0.000175551	0.000753557
BX842570.1	0.79421	2.873628144	1.855280953	4.29E-06	4.52E-05
SELENOH	8.62992	23.6889982	1.456798098	0.000104932	0.000493425
ANKRD33B	1.94739	0.473428144	-2.040324462	5.47E-06	5.35E-05
FTH1P20	14.18882	8.519623952	-0.735892956	0.001440807	0.004276901
CASC19	0.42457	5.452746108	3.682908642	3.78E-07	1.13E-05
FOXK2	11.22741	21.12572096	0.91197542	2.24E-06	2.89E-05
CXorf56	24.18778	36.79899281	0.605387918	0.000426544	0.001569563
AC004678.1	0.09108	0.668313174	2.875318116	3.88E-05	0.000226629
IGLC2	1976.92577	792.7504305	-1.318320041	2.42E-05	0.000156515
AC010327.6	0.70134	1.225945509	0.805708938	0.018256354	0.035227657
BNIP2	23.7725	14.40341976	-0.722882243	0.002364091	0.006416723
GPR82	1.16981	0.477482635	-1.292754056	5.40E-05	0.000289751
SFSWAP	8.85983	13.55467246	0.613439329	0.000282212	0.001114412
SNRPC	147.77775	245.7240737	0.733610138	4.71E-05	0.000261799
LINC01123	1.03042	2.119113772	1.040228545	0.005881728	0.013666993
AL021395.1	0.01944	0.008102994	-1.262501239	9.90E-08	8.08E-06
NOX4	0.31973	1.462698802	2.193706699	0.001994527	0.005586743
GNAZ	8.67432	3.389275449	-1.355773775	0.007986386	0.017610448
ZFR2	0.08728	0.025595808	-1.76974353	0.002181738	0.006019009
AC005833.2	0.3161	0.1892	-0.740468947	0.001198885	0.003675278
DKK4	0.0704	17.85441617	7.986489815	3.29E-06	3.75E-05
LINC02200	0.0058	0.00087485	-2.728944825	8.59E-07	1.62E-05
AC106900.1	0.90227	5.561617964	2.623873524	4.16E-06	4.42E-05
IL1R1	21.9202	13.76097246	-0.671678536	0.001154516	0.003552605
ZNF878	0.20635	0.649852096	1.655017965	4.84E-05	0.00026716
AC078860.2	0.02598	0.155450898	2.580985617	0.005476152	0.012896592
LINC02701	0.97763	0.610549102	-0.679181232	0.014061806	0.028214494
KRT18P36	0.00753	0.085616766	3.50717158	0.005451793	0.012841341
IGLV2-14	1117.50721	310.8396072	-1.846041891	1.41E-05	0.000104434
CELF4	0.60224	0.063675449	-3.241529398	9.27E-07	1.69E-05
AC126365.1	0.00512	0.117971257	4.526147784	0.003711158	0.009349748
ECE1	109.44043	67.10938263	-0.705559413	0.001440807	0.004276901
ITPRID2	96.44685	52.20302695	-0.885600657	1.99E-05	0.000134924
RECQL4	5.88142	37.5519497	2.67465139	4.32E-07	1.17E-05
CTB-178M22.2	0.50218	0.194012575	-1.372054409	0.001106129	0.003435171
CERS3-AS1	0.16165	0.010882635	-3.892773721	1.72E-11	6.00E-09
AL772337.2	0.19324	0.007881437	-4.615791228	1.07E-09	1.99E-07
SLC25A23	134.08171	46.44875509	-1.529400618	2.20E-07	9.36E-06
FAM110B	3.90684	1.247431138	-1.647041997	0.000113463	0.000526097
FUT8	11.38104	18.80658922	0.724605827	0.01219297	0.025045352
LINC01605	0.50308	5.438792814	3.434426727	2.89E-07	1.03E-05
AC009318.4	0.1857	0.707369461	1.92949012	0.00848932	0.018524864
PHLDB2	10.10761	2.645725749	-1.933706477	7.45E-05	0.000373158
AC113410.5	0.08173	0.038947904	-1.069320036	0.013176286	0.026755374
IGHV3-64	34.37427	13.75421976	-1.321454774	0.000235804	0.000966982
IGLC6	5.97317	2.826983832	-1.07923315	0.000153878	0.000677204
AC104024.4	0.2179	0.46630479	1.097607054	0.016172068	0.031810123
FANCB	0.68832	2.55854491	1.894172222	6.95E-06	6.30E-05
P2RX5-TAX1BP3	0.33026	0.216283832	-0.610676421	0.005768422	0.013454307
ADAT2	2.33142	7.550791018	1.695418862	5.45E-07	1.30E-05
MZT2A	18.16542	39.83211317	1.132737297	9.63E-06	7.93E-05
LINC02637	0.36165	0.131082635	-1.464117576	0.00151276	0.00445208
EMG1	15.44666	27.11552395	0.811824127	0.000158578	0.000692871
AC109517.1	0.02548	0.005575449	-2.192205354	5.78E-06	5.55E-05
KIAA0825	0.51902	0.273435329	-0.924590474	0.001031984	0.003244836
NIBAN3	1.22933	0.166647904	-2.882997164	7.25E-05	0.000365531
ANXA9	12.31767	20.43064671	0.730005489	0.009983516	0.021188887
ADPRM	12.83912	8.452139521	-0.603157835	0.003578113	0.009049682
PMFBP1	0.58003	2.09294012	1.85133161	5.54E-05	0.000295752
AC004943.2	1.25156	2.41578982	0.948767486	8.73E-05	0.000424077
LARP1P1	0.5589	0.283	-0.981788122	0.009938165	0.021125382
LINC02223	0.00083	0.108192814	7.026277634	4.27E-05	0.000243
PGLS	44.68187	82.61629581	0.886736811	4.00E-05	0.000231125
PMEL	1.95409	3.717270659	0.927746821	0.006233469	0.014319981
R3HDM4	70.28165	125.1499269	0.832437482	2.16E-05	0.00014378
AQP7	3.91783	1.638043114	-1.258081469	1.45E-05	0.000106694
TNXB	25.65794	1.392937725	-4.203202681	4.04E-07	1.14E-05
TIMM44	24.51331	37.88678263	0.628129328	0.000528442	0.001866836
SYNGR1	7.75874	2.031616766	-1.933194096	7.60E-06	6.68E-05
LINC00643	0.16088	0.01755988	-3.195630076	3.33E-08	3.43E-06
LINC01719	0.26205	0.498002994	0.926312307	0.02350814	0.043476029
LINC00336	0.10287	0.335883832	1.707140043	0.003314876	0.008499819
AL139039.3	0.0297	0.005663473	-2.390703987	1.29E-05	9.80E-05
C2CD4A	1.11997	23.58222216	4.396167677	4.04E-07	1.14E-05
PRMT5	17.82275	36.08518204	1.017686575	9.70E-05	0.000461867
AL671277.2	0.24599	0.678166467	1.463039782	0.00100877	0.003183701
AL139805.1	0.11782	0.058807186	-1.002520105	0.000721292	0.00240813
GEMIN5	11.42265	19.5398994	0.774525652	0.000822263	0.002684668
RTKN	19.33101	55.48770898	1.52125122	2.70E-07	1.01E-05
KCTD8	0.5243	0.043385629	-3.595103404	6.32E-06	5.89E-05
GRIA4	0.59577	0.071896407	-3.050763895	3.28E-07	1.08E-05
AOX1	6.84117	4.455584431	-0.618628401	2.63E-05	0.000167346
IRAK1	82.2435	236.5592198	1.524227823	1.49E-06	2.24E-05
C1QTNF5	0.00344	0.229532335	6.060145032	0.000995905	0.003153203
SHOC2	52.62907	28.87792695	-0.865892722	1.80E-06	2.52E-05
SGPP2	65.27491	42.49077186	-0.619379013	0.010168498	0.021500789
AC104958.2	0.67561	7.088582036	3.39123448	4.77E-07	1.22E-05
HMGA1	243.79563	787.8071443	1.692170234	2.54E-06	3.13E-05
SPATA22	0.10318	0.014266467	-2.854463335	0.000139575	0.000623775
CEP83	3.57768	6.5223	0.866356447	0.000194228	0.000820399
MTHFD1	12.55167	21.61225928	0.783970568	0.000184669	0.000784898
MED30	24.18365	38.46691737	0.669586216	0.001678706	0.004845599
AC023908.3	0.3247	0.598801198	0.882969722	0.024299109	0.044681359
AC026111.1	0.021	0.150521557	2.841508884	0.004806716	0.011579741
NPIPB11	0.23497	1.066172455	2.181892339	1.93E-05	0.000132172
CCNA1	0.37499	0.085751497	-2.128618361	0.001146332	0.003537332
DPP7	57.98572	126.9272485	1.130232257	2.22E-05	0.000146954
WDR72	0.33044	5.568574251	4.074847753	0.00050401	0.00179585
RBM47	103.77006	51.60984731	-1.007671986	1.08E-05	8.64E-05
LRSAM1	7.14641	11.51216048	0.687868018	0.000668035	0.002259375
AC016831.6	0.09664	0.224094012	1.213411739	0.000668013	0.002259375
AC087289.2	0.21788	0.822097605	1.915775918	1.82E-05	0.000127062
NEB	0.03969	0.308402395	2.957966503	5.54E-05	0.000295752
TPT1-AS1	1.29021	2.86838982	1.152635199	0.000240277	0.000981382
ZNF423	4.70586	2.883407784	-0.706683517	0.010262088	0.021682628
UBAC2-AS1	0.92016	2.002276647	1.121684672	0.000416432	0.001539095
CCDC183-AS1	0.89416	2.650813174	1.56783008	0.000119511	0.00054932
AC108075.1	0.46113	0.013572455	-5.086419912	5.71E-14	5.82E-11
HOXD11	4.01891	2.064306587	-0.961147017	0.006233441	0.014319981
HCN4	0.13165	0.019547305	-2.751665872	6.18E-07	1.39E-05
AC073861.1	41.36643	113.140285	1.45158035	0.000296434	0.001159512
ZNRD2	21.35682	39.93024551	0.902785095	7.85E-05	0.000389769
IGHV3-71	7.48361	2.675877844	-1.483722119	8.91E-05	0.000432517
SSBP2	8.59059	1.319362874	-2.702915804	1.56E-07	8.88E-06
C9orf116	1.14911	3.674190419	1.676909489	4.84E-05	0.00026716
CDH3	1.32179	49.68171198	5.232149997	1.23E-07	8.32E-06
PSME2P2	4.1745	11.1275018	1.414454419	0.000334982	0.001286333
AP000974.1	0.07726	0.224372455	1.538101993	0.008336115	0.018263105
DEFA5	2.22903	305.597412	7.099072482	0.006647556	0.01510361
LINC02301	0.03118	0.01197485	-1.380613307	0.000718584	0.002399929
TRAF3IP3	2.31577	1.18642994	-0.964865063	0.001791308	0.005116875
AC097468.3	0.57126	0.333182635	-0.777834305	0.001811874	0.005171972
POMGNT2	16.28325	24.78269281	0.605944277	0.023508291	0.043476029
FAM201A	1.32639	2.923113772	1.140000947	0.01431224	0.028646755
NACA3P	5.2248	12.99908922	1.314962826	0.000396876	0.001478488
AC069549.1	1.81407	0.551837126	-1.716915702	5.92E-05	0.000312057
AP003080.1	0.12385	0.033588623	-1.882549322	0.001402476	0.004189678
LINC00365	0.54803	1.761794611	1.68471897	0.000541068	0.001905313
ORM1	0.129	155.9586114	10.23957643	0.00952013	0.020392528
AC243562.1	0.80287	0.296946707	-1.434962375	0.004871537	0.011703326
TSHZ2	2.34879	1.240056287	-0.921512124	0.01241386	0.025424112
B3GNT4	0.25498	0.638398204	1.324072502	0.007986386	0.017610448
NUTM2G	0.08276	0.183036527	1.145126033	0.00316332	0.008172125
AL162430.1	0.57424	1.814622156	1.659943445	3.29E-05	0.00019958
PHLDA1	12.90596	53.20107904	2.043418048	2.63E-05	0.000167346
SLC8A3	0.23967	0.057052695	-2.070682403	1.90E-06	2.62E-05
ERHP1	0.20536	2.337713772	3.508871192	0.011341488	0.023562142
ANAPC1	4.57386	7.17224491	0.649012545	0.010741847	0.022516501
CAMK2B	0.48509	0.194243713	-1.320384538	0.000125262	0.000571946
AC073862.3	0.0653	0.026417964	-1.305563704	0.014149282	0.028380042
KCNS2	0.11454	0.044541317	-1.362635375	5.30E-05	0.000286642
CFL2	80.15311	7.606946108	-3.39736921	1.86E-06	2.57E-05
BHLHE40	91.53057	163.5208246	0.837148806	0.01219297	0.025045352
NAT9	11.3492	32.35972515	1.511608748	2.20E-07	9.36E-06
ZNF407	4.17022	2.644500599	-0.657128193	0.00157264	0.004593285
FTL	6165.17387	9830.230998	0.673083736	0.001505395	0.004431775
LINC02882	0.00176	0.053840719	4.93505033	0.01239665	0.025424112
BRD9	9.46344	14.82267665	0.64736938	0.000311326	0.001208329
RPS15AP11	4.90502	2.658044311	-0.883893863	0.000243279	0.000990133
LIPG	3.33691	9.006141916	1.432396435	5.40E-05	0.000289751
AC005534.1	0.25417	0.770142515	1.599331684	0.002939165	0.00769322
AC004918.1	0.49884	1.076717964	1.10999134	0.004931233	0.011802347
SETSIP	0.17712	0.621020958	1.80991483	0.000162623	0.000706539
AL135999.3	0.66189	2.246466467	1.762994147	0.010166213	0.021500789
ST6GALNAC4P1	0.33631	1.296562275	1.94682792	0.000110436	0.000514506
AC136475.5	0.1995	0.76351018	1.936258646	0.010309403	0.021772934
PLOD2	49.74866	32.80539461	-0.600724591	0.017042451	0.033253619
MEP1AP4	2.32867	0.468147904	-2.314469903	2.91E-05	0.000181175
AL357556.3	0.37626	0.760156886	1.014567277	0.000498065	0.00178245
AL159996.1	0.07498	0.006742515	-3.475147101	2.53E-07	9.98E-06
AC007240.3	0.32891	1.463644311	2.153800222	2.95E-05	0.000182592
LNCTAM34A	0.28272	0.60828024	1.105362193	0.017640283	0.034272618
RTEL1	0.13335	0.455500599	1.772235126	1.43E-05	0.000105843
CKAP5	29.95832	56.05001976	0.903758159	0.000268631	0.001072796
MTCO3P43	0.07006	0.346264072	2.305209809	0.002256716	0.006191175
FNBP1	73.01877	17.24807844	-2.081831722	2.88E-06	3.42E-05
SNORD6	4.34819	8.733591617	1.00616009	0.02549989	0.046466849
CSRP1	443.71094	72.97689042	-2.604108541	1.64E-06	2.38E-05
OLFML2A	27.23173	9.593742515	-1.505123013	0.015354307	0.030437931
SLC9C2	0.01061	0.007056287	-0.588443423	1.85E-05	0.000128531
PLEKHA8P1	1.53553	4.849020958	1.65895679	5.15E-06	5.13E-05
PKN3	6.46027	12.45937725	0.947565593	0.00096439	0.003066338
ARL4D	35.01001	5.635824551	-2.635068869	2.87E-05	0.000178885
PEPD	39.92723	61.85974012	0.631627786	0.006731849	0.015247825
PART1	0.64217	0.329337725	-0.963387491	0.00262467	0.007000838
FEN1	39.96378	77.02162395	0.946570494	0.000249404	0.001010707
DPAGT1	22.50117	39.84708922	0.824474321	2.56E-05	0.000163582
AL773545.3	0.0421	0.274716168	2.70604968	0.009911759	0.021071803
AC068700.1	0.23144	0.063227545	-1.872013122	1.55E-05	0.000112319
RN7SL417P	0.50482	0.104191617	-2.276529865	2.02E-06	2.72E-05
SFTPD	0.31436	0.088604192	-1.826970802	2.26E-05	0.000149505
ACADL	0.26385	0.067803593	-1.960284357	3.86E-06	4.20E-05
PRR5-ARHGAP8	0.06781	0.35471018	2.387070784	9.08E-06	7.58E-05
CLEC5A	0.15319	1.914637126	3.643676961	5.63E-06	5.45E-05
LINC01697	0.15698	0.010565269	-3.893179297	6.86E-10	1.35E-07
RECK	11.58377	3.427592216	-1.756837477	4.04E-06	4.32E-05
AC087222.1	0.2491	1.50781497	2.597662474	0.000257497	0.001037125
MIPOL1	1.44359	0.549537126	-1.393372199	3.39E-05	0.000203966
EIF1P7	0.26703	0.733855689	1.458494554	0.023171121	0.042963748
MBD6	23.33242	35.89628743	0.621498692	0.000716173	0.002392158
TBC1D10B	25.74412	40.96376108	0.670105226	2.95E-05	0.000182592
RTN1	5.33736	1.229006587	-2.118633675	5.15E-06	5.13E-05
RFT1	8.14317	15.46446886	0.925294858	2.17E-06	2.84E-05
SNX1	39.54211	25.46078024	-0.635113226	4.46E-05	0.000251307
AC023593.1	0.01538	0.189405988	3.622354534	5.11E-06	5.13E-05
AVPR1B	0.56846	0.026965868	-4.397852444	1.83E-08	2.08E-06
LINC00955	0.74895	0.154716168	-2.275245443	0.007090072	0.015951684
MNX1-AS2	1.9305	4.11211497	1.090906047	0.00350596	0.008900341
TMEM211	0.52333	15.61044551	4.898646937	5.47E-06	5.35E-05
AC084064.1	0.49098	0.020362874	-4.591651138	3.86E-12	1.69E-09
SYNE3	3.77822	0.932491018	-2.018544976	9.81E-07	1.75E-05
AC097641.2	0.49191	0.93978982	0.933943757	0.016740453	0.03275509
IL23R	1.57197	0.855105389	-0.878399541	0.000199178	0.000836737
PFKFB4	3.83608	8.12272515	1.082331021	0.00329744	0.008458148
PMS1	5.59221	9.15822994	0.71165025	0.00062292	0.002134849
MMP1	4.16201	162.5754401	5.287685088	2.17E-06	2.84E-05
SLC25A19	5.83276	10.01273892	0.77958605	5.70E-05	0.000301879
ALDH3B2	0.08876	2.589851497	4.866815898	1.40E-06	2.15E-05
AC090206.1	0.0682	0.007328743	-3.218134156	3.43E-12	1.61E-09
AC007349.2	0.09124	0.017870659	-2.352073636	7.90E-05	0.0003916
AC108463.2	0.1397	0.48230479	1.787613119	0.021500359	0.040416825
PTGES2	28.98594	62.72260599	1.113632229	1.37E-05	0.000102198
EIF6	145.98524	389.2225868	1.414772922	4.70E-06	4.82E-05
RUVBL1	13.70742	37.62741856	1.456827263	3.31E-07	1.08E-05
ATP5MFP4	0.03897	0.30922994	2.988244173	0.022580587	0.042057171
CTAGE14P	0.02556	0.007466467	-1.775390172	0.002460399	0.006641641
RPL13AP12	0.10658	0.487029341	2.192071953	0.000546498	0.00192372
IL1RL2	1.34866	3.015048503	1.160654523	0.021809799	0.040866723
BCAN	1.16011	2.376847305	1.034787618	0.001079488	0.003365977
AL139123.1	0.28449	1.429276048	2.328834736	8.93E-05	0.000432903
MYL9	2876.50426	237.8095204	-3.596438229	5.70E-05	0.000301879
BFSP1	1.06886	3.24901497	1.603929491	3.78E-05	0.000221565
HIRA	8.00716	15.1908509	0.923840143	0.00022577	0.000929437
KDM4A-AS1	0.43166	0.868852695	1.009216192	0.000498062	0.00178245
C1orf50	1.75101	1.109202395	-0.658664686	0.003726449	0.009361023
AC010336.5	0.25826	0.037631138	-2.778825399	2.53E-06	3.13E-05
AC099340.1	0.10193	0.422438922	2.051164039	0.014720599	0.029365117
HSPA2	54.90022	15.85302874	-1.792053435	4.84E-06	4.93E-05
NLRP3	3.5951	1.664391018	-1.111037493	0.004555382	0.011052621
SOX9-AS1	0.17205	0.397996407	1.209927515	0.003726449	0.009361023
PCDH7	10.29869	2.287331737	-2.170723314	1.72E-05	0.000121716
XDH	45.59976	11.54565928	-1.981675675	9.63E-06	7.93E-05
AL354743.2	6.26523	60.58803353	3.273593504	2.61E-07	1.01E-05
AL590483.1	0.27921	1.805627545	2.693077814	3.20E-05	0.000195335
LINC01303	0.01767	0.061511377	1.799551238	0.021174843	0.039915249
AF064858.3	0.00948	0.560050299	5.884525535	0.00041213	0.00152715
TMEM41A	6.61137	16.27995569	1.300075612	2.89E-07	1.03E-05
AL031710.2	0.22044	1.054592216	2.258227315	8.50E-05	0.000415073
OR2T8	0.05002	0.024383234	-1.036615599	0.013832924	0.027853082
ECT2	18.37737	57.69897006	1.65061525	2.49E-05	0.000160046
PPP2R5CP	0.12242	0.54881018	2.164467968	0.000171074	0.000737118
FCRL3	2.73557	0.407828144	-2.745808231	4.22E-05	0.000240714
LINC02883	0.06151	0.242604192	1.979711596	0.017955011	0.034763492
XKR3	0.03657	0.009446108	-1.952868724	0.000494424	0.001770972
GINS1	9.73384	27.89827305	1.519094854	3.20E-05	0.000195335
RBM12B-AS1	0.55207	1.706691617	1.628279289	0.000652515	0.002217384
GFUS	73.40213	178.7254395	1.283851167	3.03E-05	0.000186827
TRAV29DV5	1.40936	0.782873653	-0.848188778	0.011840943	0.024457695
SLCO1C1	0.27717	0.12984012	-1.094034878	0.000330507	0.001272914
CASP2	12.89322	26.90802994	1.061424156	8.56E-06	7.26E-05
AC090506.1	0.2487	0.001411377	-7.461159041	6.80E-30	9.72E-26
SPATA6	5.11097	3.278305988	-0.640646605	0.003100261	0.00803463
TMEM252	9.92311	4.422060479	-1.16607359	0.002852813	0.007505584
FBXO41	2.05771	9.442595808	2.198143844	5.82E-07	1.34E-05
AC022079.2	0.84989	0.437397605	-0.958330807	0.004651936	0.011256235
AC013268.3	0.05668	0.240616766	2.085825511	0.001899599	0.005380973
AC092675.2	0.15509	0.004470659	-5.11647445	2.08E-14	2.37E-11
FGF12-AS3	0.22049	0.075444311	-1.547229198	0.025428808	0.046370275
TMEM271	0.11397	0.012260479	-3.216566864	2.17E-08	2.42E-06
NEK2	12.28144	31.01360958	1.33642172	4.34E-05	0.000246125
SNORD104	14.09105	49.25327305	1.805440481	1.82E-05	0.000127062
AC009120.2	1.71922	3.124724551	0.861974849	0.009273206	0.019944375
FFAR4	41.56792	11.70280299	-1.828616441	3.68E-06	4.04E-05
MDFIC	19.42771	7.904235928	-1.297417942	5.85E-05	0.000308475
C11orf49	13.13354	21.45418084	0.708002986	8.50E-05	0.000415073
MARCHF1	3.15619	1.635246707	-0.948675748	0.001425056	0.004241607
MIR145	48.01144	4.436509581	-3.435881218	2.21E-05	0.000146482
GPRACR	0.26935	0.028261677	-3.252563103	3.11E-05	0.000191076
HSPA6	1.70503	10.24538683	2.587105427	0.001830372	0.005209675
TWNK	8.1099	27.54533174	1.764051807	3.53E-07	1.10E-05
PPP3CB	44.94276	23.52505509	-0.933890624	1.67E-05	0.000119249
LMNTD1	0.14699	0.016981437	-3.113687546	3.90E-09	5.71E-07
NCLP1	0.23405	0.773292216	1.724196925	0.000553936	0.001941427
IGKV2OR2-2	0.31275	0.050120359	-2.641541223	4.98E-07	1.25E-05
CFAP298-TCP10L	0.03629	0.064961078	0.840003513	0.007546322	0.01679386
RPA3	19.78447	31.57471677	0.674401375	0.006604005	0.015011827
AC012020.1	0.09703	0.218061677	1.168233467	0.004039931	0.010002668
AL353726.2	0.0659	0.028107186	-1.229339461	0.010865332	0.022755214
OLFM3	0.90254	0.034246707	-4.719953713	3.80E-08	3.78E-06
AL513218.1	0.17165	0.616574251	1.844804786	0.014370385	0.028750837
FSTL5	0.35624	0.156211377	-1.189349985	0.001771026	0.005078271
DNAAF3	0.09366	0.488383832	2.382510498	0.000699663	0.002346457
AC005052.1	0.1304	0.039623353	-1.718520985	0.000757676	0.002508782
AL138831.3	0.38902	1.250950898	1.68510893	0.000158578	0.000692871
PSMB8	101.24849	155.3438114	0.617564376	0.003726449	0.009361023
ABCD2	1.12277	0.204965269	-2.453611045	1.31E-06	2.08E-05
AP003973.2	0.24976	0.076273653	-1.711285746	2.21E-06	2.89E-05
NQO2	12.8287	19.42042814	0.598200025	0.005440644	0.012817195
AC007731.1	0.34987	0.737767066	1.076346424	0.005602358	0.013142878
NAP1L6P	0.48747	0.058531737	-3.058022448	5.31E-07	1.29E-05
AC084706.1	0.2287	0.006149701	-5.216796382	1.17E-12	6.57E-10
PLGRKT	101.04382	57.72728862	-0.807655716	0.000150681	0.000663852
AC004930.1	0.25428	0.014238922	-4.158506146	1.44E-13	1.21E-10
AL121723.1	0.03725	0.352532934	3.242445712	3.99E-05	0.000231125
AC019330.1	3.27225	1.908437725	-0.777890865	0.004926222	0.011802347
BX119904.1	0.14521	0.014634731	-3.310672722	1.77E-13	1.44E-10
MAGI2	0.79802	0.268631737	-1.570795147	1.93E-05	0.000132172
CES4A	0.75633	1.927550898	1.349681206	0.002571482	0.006882184
AC109326.1	0.35934	0.752987425	1.067276234	0.020912901	0.039466414
UQCRBP1	0.70633	1.887734731	1.418241769	0.005766339	0.013454307
RN7SL619P	0.26409	0.855569461	1.695855314	0.005230401	0.012405288
MRM1	12.00837	26.66479701	1.15089601	2.10E-05	0.000140676
TRAV20	0.91376	0.536163473	-0.769142353	0.000751223	0.002488567
AC012181.1	1.22014	0.76088024	-0.681305393	0.010337665	0.021825656
AP004609.1	0.43802	0.06989521	-2.647731259	5.45E-05	0.000292613
TRMT44	2.55985	3.917562874	0.613897154	0.000180056	0.000768728
TFAP2A	0.29988	1.303895808	2.120371379	0.016038821	0.031601989
ANAPC7	13.96547	28.91859162	1.050133165	5.63E-07	1.32E-05
HEATR5A	9.28926	5.86651497	-0.663059955	0.000803624	0.002631937
TMEM139	3.86067	10.0729018	1.383556207	2.63E-05	0.000167346
CCDC85A	0.6513	0.228423353	-1.511612072	3.42E-05	0.000205857
CAMKV	0.05462	1.915120958	5.131862391	5.39E-05	0.000289751
PEX16	24.7619	43.99841497	0.829329534	1.08E-05	8.64E-05
STAG3L3	0.53088	0.852516168	0.683341403	0.011039137	0.023056661
NCAPD3	7.35305	15.43896886	1.070161701	5.11E-05	0.00027854
FAM24B	1.34198	4.327978443	1.689330143	0.000135984	0.000610789
ABCA13	0.07186	0.306478443	2.092524762	0.009273015	0.019944375
BX890604.1	0.58698	2.25454012	1.94144993	4.18E-07	1.15E-05
FAM207A	23.02628	34.71018683	0.592077774	0.007546712	0.01679386
LINC01976	0.28475	0.080615569	-1.820565451	1.84E-09	3.09E-07
RNA5SP33	0.32013	0.063948503	-2.323675389	4.15E-06	4.42E-05
SLC25A15	12.22401	29.53530299	1.272722784	3.46E-06	3.88E-05
AKR1C2	4.54482	1.692508982	-1.425059667	1.58E-05	0.000113695
IGKV1D-37	1.23024	0.169213174	-2.862025994	8.17E-09	1.08E-06
TTC27	13.38203	22.82813473	0.770515999	5.11E-05	0.00027854
PPIAP65	0.13056	0.503397006	1.946983674	0.012568978	0.025725198
SYN3	0.26039	1.946867066	2.902408429	0.002518089	0.006764751
LINC01122	0.02424	0.010261078	-1.240207416	0.00010753	0.000503899
CLCN2	19.23371	11.99615689	-0.681064777	0.025113201	0.045841582
AC116407.3	0.14416	0.507266467	1.815072878	0.000222905	0.000920562
AL162412.1	0.38313	0.132772455	-1.52887812	9.49E-05	0.000454057
TIFAB	0.72113	0.316497006	-1.188067509	0.000986389	0.003125371
FKBP5	27.13885	13.6509485	-0.991358392	0.000268631	0.001072796
TMEM132A	3.30445	20.20305569	2.612091444	2.79E-07	1.02E-05
AC133065.2	0.77244	0.060438323	-3.675887331	0.000263204	0.001055847
BEST2	29.64852	4.010450299	-2.886123951	3.52E-07	1.10E-05
WNT9A	6.87387	1.807011377	-1.927516978	5.98E-06	5.67E-05
LINC01703	0.68945	2.286547904	1.72965331	3.68E-05	0.000217047
TSSK6	1.87728	5.119853293	1.447458624	4.99E-06	5.04E-05
CRB1	0.04043	0.006832335	-2.564975515	1.93E-06	2.64E-05
FAAH2	7.8548	18.19347365	1.211774574	8.82E-06	7.42E-05
KLRF1	1.46398	0.332243713	-2.139582041	2.61E-06	3.20E-05
SNCB	0.39582	0.079359281	-2.318373643	3.31E-05	0.000200199
SHROOM4	2.20851	10.55665689	2.25700776	5.63E-07	1.32E-05
RPL9P28	0.4193	1.080059281	1.365055765	0.009796774	0.020860766
RPL23AP96	0.03953	0.255083832	2.689951601	0.002508185	0.006750097
SLC34A3	0.09237	1.05359521	3.511752513	4.97E-05	0.000272791
RPL21P134	3.12691	1.974920958	-0.662942782	0.024590424	0.045164406
FITM2	15.1015	32.62909401	1.111467073	8.28E-05	0.000406884
SSTR5	0.17696	4.597760479	4.699436115	8.84E-05	0.000429176
ADAMTS7	1.66962	4.492156886	1.427888527	0.00065267	0.002217384
S100B	36.50486	4.303857485	-3.084386336	9.08E-06	7.58E-05
AC092171.1	0.23244	0.82418024	1.826101514	0.000355216	0.001349697
AC009093.10	0.11056	0.049556886	-1.157672073	0.012302674	0.025254869
MYEOV	2.13056	29.82250838	3.807097023	2.56E-05	0.000163582
AC005261.1	8.86648	16.58528323	0.903470278	0.002364091	0.006416723
TRAV8-3	1.82167	0.974576048	-0.902414964	0.004101491	0.010142579
PHF20	15.07223	24.56968503	0.704986478	0.001642641	0.004761707
CROCCP2	7.77433	11.99241198	0.625331598	0.013097939	0.026601959
CDAN1	5.03094	8.099457485	0.686997293	0.000516091	0.001831586
ELMO2	10.82416	20.23654551	0.902707965	3.39E-05	0.000203966
ZNF726	0.5313	0.20704012	-1.359616356	8.73E-05	0.000424077
SYNJ1	5.40601	3.438548503	-0.652764485	0.003651596	0.009211878
OTOA	0.17444	0.076079042	-1.197159912	0.000298766	0.001168311
RPS20P14	5.77019	16.04667665	1.475583809	0.000311326	0.001208329
LINC02585	1.02841	3.443756886	1.743567755	0.00041061	0.001522306
COA1	6.07638	9.9132	0.706138743	0.000289241	0.001138078
AC010280.1	0.28184	1.661692814	2.559705421	0.014158677	0.028394897
NKX3-2	6.75153	1.814495808	-1.895645752	0.002465779	0.006641641
MFAP5	69.77498	7.528202994	-3.212332371	6.86E-07	1.45E-05
KHDC1	0.65721	0.435414371	-0.593965406	0.001850138	0.005263342
AC124016.1	0.41411	0.871539521	1.073552045	0.004205526	0.010338094
AC107959.1	1.58365	0.393422156	-2.009103412	4.04E-06	4.32E-05
IGHV3-66	38.86876	17.0517497	-1.1886913	0.000622771	0.002134849
KIT	17.29999	5.545164671	-1.641468995	5.54E-05	0.000295752
HSD17B11	239.38725	116.3801353	-1.040501486	4.29E-06	4.52E-05
TMEM191A	1.97629	7.11174012	1.847407943	1.63E-05	0.00011628
ABHD16A	0.84308	1.724879641	1.032754256	0.000860749	0.002789912
AP000350.3	1.05879	0.468608383	-1.175961805	0.000440708	0.001614818
MITF	9.30492	2.760801796	-1.752906429	0.000104931	0.000493425
GNPTAB	34.8465	18.47045868	-0.915794065	1.25E-05	9.59E-05
FRMD1	11.09792	6.802527545	-0.70614651	0.006861913	0.015490829
PDXK	29.83666	54.99937126	0.882329081	0.000387423	0.001449702
ROCK1	18.42862	11.01547665	-0.742416118	0.001128987	0.003488709
SLC38A5	16.68149	88.20793772	2.402660331	0.000122647	0.000560488
AL157400.2	0.04147	0.138232934	1.736961428	0.017858488	0.034665906
PPIL1	44.839	87.57359401	0.965741817	0.000166863	0.000720474
RPS5P8	0.18878	4.129195808	4.451083	0.007155393	0.016059432
COL10A1	0.11062	25.33184311	7.839195992	6.01E-07	1.36E-05
PABPC1	310.61575	769.2872617	1.308391435	9.49E-07	1.71E-05
AL139289.1	3.62163	6.759361677	0.900247849	0.024703328	0.045255369
ZNF613	7.49311	4.479407186	-0.742256815	0.000567168	0.001979404
RPS29P5	2.3463	6.485143713	1.466751056	0.013815147	0.027819248
AKAP12	50.15818	9.063498204	-2.468345106	4.00E-05	0.000231125
PAAF1	7.15836	11.47346766	0.680600483	0.000880606	0.002843645
EVX1	0.79188	7.26982994	3.198567888	0.004377319	0.010685035
TSEN54	23.88631	54.16294491	1.181122181	6.01E-07	1.36E-05
CD276	26.84918	57.88971198	1.108428951	1.15E-05	9.01E-05
RAB12	32.1192	16.02445389	-1.003160769	0.000360311	0.001365787
AC090181.3	0.88554	0.561082635	-0.658344213	0.018855189	0.03622398
AC092868.1	16.50103	7.30712994	-1.175179313	8.97E-05	0.000432903
ZNF25	12.05518	4.27788503	-1.494683577	0.000528439	0.001866836
LINC02823	0.11153	0.036205988	-1.623131601	5.47E-05	0.000293268
FTH1P13	0.29033	0.141356287	-1.0383576	0.003030174	0.007901026
LZTR1	3.09256	5.576922754	0.850667703	0.000132528	0.000598556
SHCBP1	3.50244	7.948566467	1.182334356	0.000262073	0.001051752
GTF3C6P2	0.18151	0.555220359	1.613011437	0.019959548	0.038004398
ZNF98	0.05953	0.022850299	-1.381403826	0.001968046	0.00552717
AC024575.1	0.59241	1.206169461	1.025764714	0.001207174	0.003693969
INPP5A	47.30547	23.09271377	-1.034569291	6.17E-06	5.79E-05
CLEC2D	2.68241	1.436277844	-0.901194905	0.003651578	0.009211878
GYG2	10.05668	21.75155389	1.11296436	0.003726449	0.009361023
IGKV3-20	1916.99261	487.8510048	-1.974332271	2.17E-06	2.84E-05
AC092943.2	0.25379	0.044998802	-2.495676713	0.000126892	0.000577852
AL035447.1	0.29315	0.032102395	-3.190886209	2.59E-06	3.19E-05
AL133259.1	0.05159	0.029086826	-0.826725553	0.000871599	0.002823158
ARNT2	6.27709	2.175377246	-1.528830285	0.000194228	0.000820399
AC234778.1	0.13933	0.654205988	2.231239038	0.004270637	0.010485509
SGO1	2.30315	5.780977844	1.327705169	1.88E-05	0.000129543
AC005274.1	0.41441	0.200628743	-1.046530512	0.00144071	0.004276901
RPS23P8	11.13363	35.19181976	1.660316073	0.000135985	0.000610789
FUCA1	351.33539	125.374309	-1.486607157	1.62E-07	8.89E-06
DAND5	2.54895	0.169264671	-3.912550287	3.61E-05	0.000213579
AC025165.1	0.38766	0.095632335	-2.019221469	0.001973147	0.005540816
STAG3L5P	1.29392	4.182602994	1.692652644	1.82E-05	0.000127062
LAX1	3.43867	1.558492814	-1.141699168	6.88E-05	0.000350362
AC024941.2	1.77777	0.981826347	-0.8565289	0.000652515	0.002217384
FBLIM1	114.54411	64.0243515	-0.839210635	5.63E-06	5.45E-05
AC011503.1	0.29246	0.037381437	-2.96784538	2.50E-07	9.98E-06
MZT1	29.14392	54.23980719	0.89615711	0.002974846	0.007768108
RN7SL600P	0.93775	0.386782635	-1.277680334	0.000707438	0.00237102
AC012569.1	0.04484	0.159726347	1.832744126	0.012183971	0.025045352
KIAA0232	30.36649	16.70182335	-0.862474548	9.45E-05	0.000452162
AC006058.1	0.21643	0.079891617	-1.437784459	0.011588678	0.024006078
IL17REL	0.55597	0.332903593	-0.739902597	0.006220652	0.014319981
HNRNPA1P67	0.08465	0.332071257	1.971910882	0.002943431	0.007703681
AC137630.5	0.7742	1.829449701	1.240631538	0.002414452	0.006527979
KDELC1P1	0.0502	0.335669461	2.741282019	0.000501837	0.001795499
PGS1	9.54831	16.09417545	0.753221354	4.58E-05	0.000256448
MALL	50.53601	12.6880024	-1.993846814	1.59E-06	2.34E-05
TSLP	0.94937	0.362970659	-1.387117531	6.87E-05	0.000350362
AC140658.7	0.29901	0.035408982	-3.078006461	5.94E-08	5.42E-06
NMU	2.82355	19.71085749	2.803408455	0.001008993	0.003183701
ZKSCAN2-DT	1.08527	3.050626347	1.491051474	7.65E-05	0.000381343
FAM25C	0.20265	0.012841317	-3.980125057	4.24E-11	1.29E-08
FKBP2	0.22468	1.005735928	2.162307939	1.99E-05	0.000134924
AC091230.1	0.01558	0.00581976	-1.42066355	0.000153241	0.000674748
QRFP	1.82272	0.979520359	-0.895945572	0.000503967	0.00179585
NEXN	40.35604	7.086807784	-2.50957679	2.56E-05	0.000163582
CLCN5	3.6643	7.751970659	1.081025487	5.40E-05	0.000289751
CHL1-AS1	0.10946	0.013903593	-2.97687412	1.64E-09	2.83E-07
GABRB3	1.12312	0.59108503	-0.926074493	0.000296152	0.001159512
CCN5	7.18667	0.518538323	-3.792800919	5.44E-07	1.30E-05
CHRNA10	0.5695	0.990898204	0.799041013	0.009273168	0.019944375
UAP1	122.32521	70.98408683	-0.785154216	1.12E-05	8.82E-05
RAC3	4.54199	10.96851018	1.271971147	0.004040011	0.010002668
CA4	359.21466	31.82541737	-3.49659489	3.20E-07	1.07E-05
SLC22A15	1.49895	2.783982036	0.893197641	0.01562484	0.030863175
TNRC18P3	0.02525	0.127533533	2.336521338	0.000707029	0.00236993
RPL10	718.60719	1193.508989	0.731934156	0.000841302	0.002736818
LINC01176	0.62245	1.566123353	1.33116799	0.000255664	0.001030087
MFAP2	3.28529	19.49856228	2.56927512	8.31E-06	7.12E-05
UMPS	13.13196	21.5946503	0.717591693	0.000135985	0.000610789
SRP14-AS1	2.70452	1.494144311	-0.856053069	0.001154509	0.003552605
AC233728.1	0.77399	2.033862874	1.393835582	0.001103157	0.003429619
ANK3	6.18814	2.349349701	-1.397244362	6.35E-06	5.89E-05
COL11A1	0.27509	15.2916485	5.796696437	3.42E-07	1.09E-05
AL663058.1	0.10941	0.715588024	2.709384637	0.014879511	0.029630383
AC020659.1	0.04023	1.079426946	4.745850059	6.75E-06	6.16E-05
ZBTB47	18.196	6.749662874	-1.430733989	0.002414452	0.006527979
AC087482.1	0.51114	0.304929341	-0.745243518	0.000594342	0.002056227
CALHM4	0.01604	0.005480838	-1.549205659	0.000176166	0.00075596
MORC2	7.60595	15.42996347	1.020534287	2.24E-06	2.89E-05
IP6K3	2.16846	0.66704012	-1.70082539	0.000803603	0.002631937
LINC01982	0.35741	0.11637006	-1.618860076	0.000450796	0.001644817
TMEM131	29.945	19.27503593	-0.635581583	0.001870207	0.005302974
LINC01050	0.04042	0.330241317	3.030379404	0.001535782	0.004510699
IGLV8-61	337.33583	65.41810659	-2.366423653	0.000503939	0.00179585
PPIA	137.03939	255.0971886	0.896456365	6.17E-06	5.79E-05
AC055717.2	0.02957	4.587868862	7.277546101	4.95E-06	5.03E-05
AL138966.2	0.61609	1.481364072	1.265713228	0.00241432	0.006527979
PLA2G4B	0.0475	0.175102395	1.8821994	0.00024923	0.001010707
IGHV1-17	1.94529	1.016304192	-0.936652963	0.000228629	0.000940665
CDK2	12.19819	26.27197305	1.10685746	5.81E-06	5.55E-05
CASTOR2	3.16208	5.51477006	0.802426865	0.017042451	0.033253619
SSTR2	1.89908	0.358992814	-2.403273809	7.32E-07	1.49E-05
CCNDBP1	31.68656	17.58963593	-0.849145422	2.97E-06	3.48E-05
TMEM72-AS1	0.1452	0.060607784	-1.260466444	8.68E-06	7.36E-05
PRKAB2	27.55629	14.45454731	-0.93085824	0.00251813	0.006764751
AC097500.1	0.25895	0.80338024	1.633409418	0.00240844	0.006527979
CTSLP8	0.16586	0.009246707	-4.164882577	2.37E-09	3.90E-07
CACYBPP2	0.59537	1.707207784	1.519780227	5.70E-05	0.000301879
IGHV1OR16-1	2.18132	0.802299401	-1.442988803	2.16E-05	0.00014378
SQOR	144.90113	65.79008683	-1.139126724	1.23E-06	1.99E-05
FCGR2B	4.83496	1.498502395	-1.689982564	2.29E-05	0.000149751
RAB6B	5.39315	2.11102515	-1.353184394	0.000162669	0.000706539
TRMT6	13.66519	26.11383533	0.934308842	0.003880353	0.009676998
DHRS2	0.14068	5.064359281	5.169890612	1.96E-05	0.000133779
ARL5AP3	0.24683	0.070049701	-1.817066962	0.0088732	0.019244919
AC000036.1	0.0279	0.013641916	-1.03221882	0.024750357	0.045335708
PLEKHB1	16.72152	34.86411078	1.06003669	0.014061806	0.028214494
HIGD1AP1	1.68436	0.762197605	-1.14396354	0.00198488	0.00557171
RIMKLA	9.42225	3.485051497	-1.434891637	1.19E-06	1.95E-05
ZNF26	1.1256	2.176850898	0.951548361	1.72E-05	0.000121716
AC245517.5	4.26431	0.422374251	-3.335718527	1.25E-06	2.02E-05
FGF9	2.13971	0.736138922	-1.539365319	2.42E-05	0.000156515
LSM7	69.91693	193.7154743	1.470225459	5.81E-06	5.55E-05
DIRAS1	2.6117	0.746707784	-1.806373511	3.57E-06	3.96E-05
AC091167.1	1.05156	2.696918563	1.358780788	0.01675008	0.03275509
TRMT2A	10.75856	26.0763479	1.277256838	6.01E-07	1.36E-05
AL355863.1	0.69117	0.249067066	-1.472506333	0.001814759	0.005179173
APCDD1L	1.7992	0.608018563	-1.565168291	1.77E-05	0.00012436
AC013474.1	0.1002	0.031501796	-1.669376502	0.005366206	0.012672144
AC103563.7	0.40939	0.036106587	-3.50314191	8.92E-09	1.14E-06
CCDC120	8.33018	18.65846228	1.163410517	4.56E-06	4.71E-05
AC022165.1	0.04768	0.20807485	2.125646458	0.017817096	0.03459026
NABP2	48.70796	81.51268743	0.742867071	3.91E-06	4.22E-05
MEIG1	0.12215	0.413920958	1.760701435	0.006098677	0.014088516
RNF144A	14.15242	7.678692814	-0.882116129	0.000268631	0.001072796
TRIM66	2.33876	3.565283234	0.60827287	0.022363749	0.041691364
CTAGE3P	0.07645	0.204138922	1.416962873	0.018601277	0.035772265
LINC02817	0.03022	0.012294012	-1.297547865	0.000377795	0.001421824
OPRM1	0.07028	0.004565269	-3.94434227	3.54E-08	3.60E-06
ADORA1	0.58317	1.598705988	1.454916232	0.003802694	0.009512396
NOP2	0.11453	0.532899401	2.218137664	6.17E-06	5.79E-05
AC108134.3	0.7209	6.20638503	3.105882147	2.56E-05	0.000163582
OTULIN	6.43422	10.57170958	0.716371527	3.68E-05	0.000217047
NDUFA6	237.1665	146.6684515	-0.693341663	8.97E-05	0.000432903
MARCHF9	8.06823	19.50972994	1.273869691	3.31E-07	1.08E-05
GCOM1	4.50368	1.615452096	-1.479166353	0.000129153	0.000585911
ADAL	4.82434	2.846743713	-0.761018971	0.000528442	0.001866836
AP001160.1	0.14701	0.630686826	2.101009505	0.000108852	0.000508924
AP000553.6	0.09559	2.40184012	4.651136609	0.0039904	0.009909042
MIR429	10.22029	41.12162036	2.00846098	7.65E-05	0.000381343
STX1A	2.71478	10.71589222	1.98084478	1.69E-06	2.43E-05
RAB15	27.44356	67.26106108	1.293303897	5.81E-06	5.55E-05
GPR180	5.27282	8.444311976	0.679405132	0.005335139	0.012602948
SLITRK2	0.21045	0.01654012	-3.669435924	4.05E-07	1.14E-05
AP003390.1	2.09365	4.565894012	1.124877087	0.011975386	0.024684005
MAGEE1	3.108	1.720135928	-0.85346393	0.014061806	0.028214494
GAPDHP76	0.01334	0.165558084	3.633506884	0.005482446	0.012909285
PIRT	5.20847	0.226201796	-4.525177348	1.48E-07	8.81E-06
SPOUT1	0.03163	0.16581976	2.39025048	0.000107669	0.000503899
B3GNT5	22.65664	10.47158084	-1.113454669	3.68E-05	0.000217047
AC011444.2	0.28577	0.097146108	-1.556626371	0.000255374	0.001030087
SPATA48	0.03973	0.00560479	-2.825496461	2.06E-05	0.000139045
AL513534.2	1.22564	0.621703593	-0.979236466	0.001829755	0.005209675
AC124254.2	0.18179	0.084699401	-1.101849166	0.002490984	0.006706333
IGHV7-56	2.09105	1.156405988	-0.854579575	0.000276478	0.001097079
STARD9	2.81301	0.938988623	-1.582935099	0.000458273	0.001665502
AL079307.1	0.01689	0.005258683	-1.683395991	0.000445943	0.001632114
PAEP	0.01872	0.732295808	5.289774198	3.99E-05	0.000231125
FAM122B	20.32573	40.6356988	0.999440536	7.25E-05	0.000365531
AP001095.1	0.05366	0.00908024	-2.563044796	2.70E-05	0.000171195
ATL1	4.67418	2.06922994	-1.175619321	2.04E-05	0.000137704
DIABLO	0.20621	0.430371856	1.061469441	7.35E-05	0.000370292
ELOA-AS1	0.48382	0.921905389	0.930148293	0.001607252	0.004677047
AC024651.3	0.08126	0.005306587	-3.936689235	2.89E-08	3.06E-06
AC115284.2	0.29307	0.159877844	-0.874275269	0.007958672	0.017583223
BCAP31	199.57452	424.025206	1.087222486	2.89E-07	1.03E-05
SPRR3	0.00666	1.168476048	7.454890269	0.00280867	0.007410738
AC093484.1	0.18287	0.106443114	-0.7807358	0.019114616	0.036645971
CFAP54	0.17222	0.051667066	-1.736935832	5.97E-06	5.67E-05
AC082651.1	0.05058	0.020061677	-1.334124853	0.01053594	0.022174427
AL008707.1	0.08481	0.013095808	-2.695129266	1.68E-10	4.21E-08
TNFRSF13C	6.08863	1.299561078	-2.228093204	0.000369139	0.001393907
TUBGCP6	10.42154	17.68617605	0.763053673	0.001678706	0.004845599
E2F4	58.22472	106.6753311	0.873522887	5.81E-06	5.55E-05
SNORD19	1.0567	5.782682635	2.452173076	0.000786504	0.002585351
LIFR	9.6673	0.810750299	-3.575783456	1.51E-07	8.81E-06
DMGDH	0.87059	0.482344311	-0.851930097	4.11E-05	0.000235562
ACP1	54.00677	86.69695329	0.682841028	5.11E-05	0.00027854
FDPSP8	0.05013	0.27617006	2.461810784	0.002786489	0.007376744
CYB5A	27.2516	17.80308443	-0.614213723	0.001607289	0.004677047
ATP5MD	334.09916	218.0886856	-0.61536143	0.001870207	0.005302974
AC024361.3	0.07408	0.61781976	3.060030011	0.0012311	0.003763533
FAM162B	3.39242	1.523268263	-1.155144757	0.000900894	0.002899976
AL158071.4	0.10472	0.209147305	0.997982408	0.010167601	0.021500789
LVRN	0.79324	0.075788623	-3.387704234	3.53E-07	1.10E-05
GEMIN4	15.65258	24.54177186	0.648838937	0.004646874	0.01124494
AC010991.1	0.08617	0.017212575	-2.323722756	0.01882213	0.0361702
AC009093.3	6.4749	1.135843114	-2.511094333	1.18E-05	9.18E-05
AC129492.1	0.14012	0.59947006	2.097024808	0.004035633	0.010002668
AL121894.2	1.21494	2.669256287	1.135552764	0.00647832	0.014776761
AC104530.1	1.23372	0.588701796	-1.067406068	0.005996899	0.013873723
AC097534.1	1.32499	0.744078443	-0.832454843	0.006645088	0.015099204
SEC23B	50.82548	86.6686012	0.769957485	0.002854077	0.007505584
AC024560.3	0.43596	1.386951497	1.669649659	0.002399506	0.00650728
DFFB	5.93616	11.61890778	0.968872574	2.83E-05	0.000177246
KCTD9	44.10098	15.23075329	-1.533823418	3.20E-07	1.07E-05
AL049780.1	0.22108	0.713266467	1.689872632	0.002025936	0.005670795
CCDC184	2.58728	1.284541317	-1.010182898	0.002414439	0.006527979
MSTO2P	1.54713	3.223476048	1.059022837	0.000637633	0.002176136
SLX4IP	3.63903	6.822356287	0.906716155	0.000594436	0.002056227
RN7SL346P	0.15744	0.025846108	-2.606783182	2.49E-06	3.09E-05
G3BP1P1	0.06461	0.24291497	1.910622021	0.003408262	0.008705667
IGKV4-1	1455.77514	412.3592898	-1.819813718	1.58E-05	0.000113695
SEMA3D	3.70364	0.580198204	-2.674326139	1.03E-06	1.81E-05
ARHGAP20	2.24931	0.405851497	-2.470458667	1.01E-06	1.78E-05
OR2S2	0.07282	0.008041916	-3.178723539	1.77E-05	0.00012436
CCDC188	0.47126	1.137943713	1.27183406	0.006861913	0.015490829
AL353572.1	0.80004	0.267480838	-1.580636589	0.003601843	0.009106474
AKR1C4	0.01415	3.323383234	7.875706803	8.29E-07	1.59E-05
CASP5	33.05414	11.60033293	-1.510664767	0.000303795	0.001182956
AC010998.3	2.42949	0.548694012	-2.146579758	8.70E-06	7.37E-05
AL512283.3	0.19749	0.026175449	-2.915493408	0.00022357	0.000923175
MIR4446	0.55825	0.08057006	-2.792595613	3.88E-06	4.22E-05
FDX2	0.01807	0.15735509	3.122355434	0.000930177	0.002981453
FAM30A	1.60111	0.388488024	-2.043130398	3.25E-06	3.71E-05
NTHL1	23.19464	55.25772934	1.252384825	2.39E-06	2.99E-05
AC010551.2	0.23877	0.06624491	-1.849740065	2.11E-06	2.79E-05
PSMG3-AS1	3.39885	2.038551497	-0.737502291	0.000683736	0.002304021
AL669942.1	0.0088	0.001341317	-2.713852894	0.000369801	0.0013962
AEN	11.51149	26.51356707	1.203656198	4.46E-05	0.000251307
WDR3	8.05911	16.38722695	1.023879312	3.58E-05	0.000212226
BARX2	14.83389	4.666961677	-1.66834145	2.54E-06	3.13E-05
EPHX3	0.45167	1.667521557	1.884364414	0.009273091	0.019944375
NSUN5P1	2.28449	11.86463353	2.376723508	1.86E-07	9.17E-06
CPN1	0.12271	3.092871257	4.655622053	0.012352293	0.025354379
AL117339.4	0.1542	0.350403593	1.184214802	0.013569429	0.027409494
AL031714.1	0.07653	0.296517365	1.954019293	6.34E-05	0.000328286
TPST1	10.97239	7.19520479	-0.608770152	0.007405041	0.016521074
OR6M1	0.07255	0.018762874	-1.951094766	7.63E-05	0.000381343
JAK2	9.82751	6.438235329	-0.610160616	0.001079488	0.003365977
ZNF667	0.79763	0.207793413	-1.940569749	6.78E-05	0.000347376
LRTM2	0.07016	0.026741916	-1.391545904	9.73E-06	8.00E-05
PPM1G	86.55008	156.765391	0.857000034	7.60E-06	6.68E-05
AL590729.1	0.18156	0.457387425	1.332970309	0.02699069	0.048665368
AC009362.1	0.29267	5.74122515	4.294011858	0.003061192	0.007965178
FGFR2	30.72934	5.296452695	-2.53651844	7.32E-07	1.49E-05
RFWD3	13.77708	31.61090719	1.198152292	4.42E-06	4.61E-05
AC007255.1	3.62809	6.786192216	0.90339205	0.002414452	0.006527979
CLIC4	181.52391	76.79466467	-1.241081602	0.000102225	0.000483483
CRYBB2P1	2.69145	4.538631737	0.753873809	0.000880612	0.002843645
RPL12P4	2.7341	9.106141916	1.735773933	5.40E-05	0.000289751
AC135388.1	0.05218	2.350068263	5.49306191	0.000787647	0.002588813
AP000437.1	0.07942	0.197431138	1.313775275	0.009965008	0.021178702
KRT9	0.40849	0.065723353	-2.635822766	4.95E-07	1.24E-05
KAT2B	23.25193	6.005720958	-1.95294112	3.31E-07	1.08E-05
AC003682.1	0.12299	0.058432934	-1.073687379	0.021182825	0.039927662
C2CD4D	1.40605	4.460705389	1.665623969	2.49E-05	0.000160046
PYROXD1	11.51211	6.462516766	-0.832984259	1.25E-05	9.59E-05
AC091182.1	0.70109	0.305946707	-1.196319288	1.82E-05	0.000127062
LGR4-AS1	0.44651	0.218516168	-1.03095246	0.000632716	0.002166601
AC002542.6	0.037	0.229694611	2.634119832	0.006222534	0.014319981
WARS2-AS1	1.27481	2.426047305	0.928325441	0.000637629	0.002176136
ZFP91	60.52737	35.95530838	-0.751382882	1.77E-05	0.00012436
MEIS1-AS2	0.08411	0.020405389	-2.043327106	0.002288919	0.006257284
MRPL45	75.25358	113.9611036	0.598709377	0.009446422	0.020242232
SCNM1	15.32167	24.03366108	0.649482879	9.20E-05	0.00044206
HTR3E	0.63426	0.141791018	-2.161308216	8.69E-06	7.36E-05
AL121832.1	0.11836	3.44265988	4.862270149	3.09E-07	1.06E-05
LINC01539	0.04866	0.0093	-2.387433699	0.001279197	0.003881073
LINC00327	0.10089	0.043750898	-1.205398644	0.018235971	0.035227657
AC005498.2	0.27639	0.156974251	-0.816177486	0.003496217	0.008897706
NXPE1	51.53244	12.46522754	-2.047571685	1.86E-06	2.57E-05
AC116345.4	1.90032	0.638308982	-1.573915524	0.001030147	0.003244836
MRPL2	2.52457	9.157836527	1.858969132	0.00069978	0.002346457
ZGLP1	0.26267	0.71475509	1.444197551	0.000296432	0.001159512
CD164	366.12062	233.8664737	-0.646633972	0.000180057	0.000768728
POLR2D	14.62352	26.66608144	0.866715216	5.63E-06	5.45E-05
AL035587.1	1.98122	4.206131737	1.086104946	5.11E-05	0.00027854
AL031716.1	0.99765	2.577211377	1.369205192	0.00112898	0.003488709
PIGHP1	0.58535	1.136756287	0.957551561	0.007690677	0.017062136
NLGN3	3.31425	0.968492216	-1.774870074	7.25E-05	0.000365531
LRRC46	0.32101	0.863718563	1.427943056	0.000262073	0.001051752
NUDT5	22.30779	40.95144491	0.876366761	1.25E-05	9.59E-05
GART	21.49509	46.27893952	1.106348655	1.67E-05	0.000119249
ODCP	0.14784	0.345407186	1.224261434	0.001829755	0.005209675
KRT18P15	0.08225	0.372331138	2.178498689	7.44E-05	0.000373158
AL121835.2	0.04931	0.007885629	-2.644582558	2.61E-10	6.06E-08
APBA1	3.95533	1.915433533	-1.046127102	7.06E-05	0.000358122
BNIP3P39	0.48826	0.207871856	-1.231955147	0.010799401	0.02262875
HNF1A	4.97262	14.60255808	1.554143031	2.88E-06	3.42E-05
IGHV3OR16-13	15.62538	2.711395808	-2.526783638	7.12E-07	1.48E-05
GPR156	0.47545	0.097262275	-2.289341381	0.017774076	0.034516125
COQ8A	0.17153	0.647589222	1.916618053	0.000184666	0.000784898
NDUFA11	4.22842	13.35370838	1.659049851	0.002364091	0.006416723
EPHB2	33.1126	77.84798802	1.233279458	0.000166863	0.000720474
ZNF99	0.02274	0.010582036	-1.103615033	0.005584398	0.013106129
SYMPK	22.52202	37.73572156	0.744594632	9.70E-05	0.000461867
TUBA8	0.04836	0.115408383	1.254861875	0.016452206	0.032287379
GTF3C2-AS1	0.02776	0.152956287	2.462039939	0.000259397	0.001043946
HPX	0.39835	18.75225269	5.556883531	0.005996953	0.013873723
SPATS1	0.02038	0.007411976	-1.459223927	0.000963222	0.003066338
SLC2A9-AS1	2.45453	0.367135928	-2.74106059	2.72E-07	1.01E-05
AC005519.1	0.56078	1.122290419	1.000939253	0.022363749	0.041691364
AC010883.1	0.87409	1.784623952	1.02976637	0.013814634	0.027819248
PDZD7	0.18518	0.947934132	2.355858524	4.56E-06	4.71E-05
LINC00466	0.01428	0.004382635	-1.704125631	0.001262351	0.003834851
FGF13	1.60055	0.51237006	-1.643309666	4.11E-05	0.000235562
AC074212.1	0.17936	0.787188024	2.133850089	0.002824563	0.007447206
CABCOCO1	2.14481	0.559817365	-1.937821706	6.87E-05	0.000350362
Z69666.1	0.04878	0.270662275	2.472132157	0.001493949	0.004410809
RPL19P20	0.08395	0.423685629	2.335391964	0.007317016	0.016368155
CTPS1	7.34332	14.35596287	0.967145723	0.000255664	0.001030087
IRF7	15.98262	32.3883982	1.018973194	0.000803624	0.002631937
HLA-DRB5	262.56576	165.2111144	-0.668368048	0.005129655	0.012203332
MRI1	5.2078	13.25082036	1.34733573	1.22E-05	9.38E-05
CKAP2	15.18142	45.27865988	1.576524519	5.98E-06	5.67E-05
RAVER2	39.91144	21.96840778	-0.861372021	5.15E-06	5.13E-05
ZNF621	6.06796	9.243469461	0.607222882	0.008138008	0.017881205
NCK1	20.39095	13.27302036	-0.619432289	0.00153867	0.004510699
SYBU	11.52496	17.74929042	0.622999606	0.01857149	0.035717386
TXNRD3	3.81544	7.849911377	1.040826927	4.98E-05	0.000272791
IGHV3-53	75.96482	26.30532515	-1.529976565	9.70E-05	0.000461867
SPECC1L	17.84395	10.87211317	-0.714802632	0.001103981	0.003429619
PCDHGA6	0.8199	0.468218563	-0.808265828	0.013097841	0.026601959
CNTNAP3	0.73587	0.080864671	-3.18586948	6.80E-07	1.45E-05
AL139351.3	0.0522	0.219071257	2.069278501	0.002225911	0.006115475
RN7SL4P	4.23344	2.584273653	-0.712071595	0.020754136	0.039243935
AL355312.2	0.09318	0.276852096	1.571023208	0.005359099	0.012656408
ADAMTSL5	1.89733	6.099604192	1.684745001	9.63E-06	7.93E-05
AC015871.6	0.08803	0.222208982	1.335849961	0.013064023	0.026586008
LINC00551	0.04165	0.145229341	1.801944556	0.009706654	0.020719039
GHSR	0.02937	0.005317964	-2.46539733	1.08E-05	8.64E-05
AC064807.2	0.10129	2.932550898	4.855592494	1.88E-06	2.60E-05
ETFBKMT	1.66194	0.934460479	-0.830662744	0.000116449	0.000537849
CXXC4-AS1	0.04635	0.012665868	-1.87162336	2.55E-05	0.000163535
TAL1	1.54438	0.732697605	-1.075737972	8.28E-05	0.000406884
ADK	17.25313	26.52087784	0.620270416	0.009102829	0.019623745
[truncated: 11,830 more rows]
