# Supplementary material for: Screening and predictive analysis of common regulatory genes in diabetes and rectal cancer: transcriptional and drug modulation mechanisms
Source: Eur J Med Res. 2025 Dec 10;31:69. doi: 10.1186/s40001-025-03640-x (PMC12801799; doi:10.1186/s40001-025-03640-x)
Supplement: Supplementary file 3 — Supplementary material 3. Table 3 GO enrichment analysis results [file 40001_2025_3640_MOESM3_ESM.txt]

Supplementary Table 3 GO enrichment analysis results
ONTOLOGY	ID	Description	GeneRatio	BgRatio	pvalue	p.adjust	qvalue	geneID	Count
BP	GO:0009306	protein secretion	16/111	368/18870	4.80E-10	3.72E-07	3.30E-07	FGA/ABCC8/PTPRN/RAB3A/CHGA/SYT4/RAB3B/ADCYAP1/STXBP5L/RFX6/FFAR1/TUNAR/G6PC2/ACVR1C/PPY/KCNA5	16
BP	GO:0035592	establishment of protein localization to extracellular region	16/111	369/18870	4.99E-10	3.72E-07	3.30E-07	FGA/ABCC8/PTPRN/RAB3A/CHGA/SYT4/RAB3B/ADCYAP1/STXBP5L/RFX6/FFAR1/TUNAR/G6PC2/ACVR1C/PPY/KCNA5	16
BP	GO:0071692	protein localization to extracellular region	16/111	377/18870	6.82E-10	3.72E-07	3.30E-07	FGA/ABCC8/PTPRN/RAB3A/CHGA/SYT4/RAB3B/ADCYAP1/STXBP5L/RFX6/FFAR1/TUNAR/G6PC2/ACVR1C/PPY/KCNA5	16
BP	GO:0030072	peptide hormone secretion	13/111	241/18870	1.73E-09	7.08E-07	6.27E-07	FGA/ABCC8/PTPRN/RAB3A/CHGA/ADCYAP1/FFAR4/RFX6/FFAR1/TUNAR/G6PC2/ACVR1C/KCNA5	13
BP	GO:0002790	peptide secretion	13/111	246/18870	2.22E-09	7.26E-07	6.44E-07	FGA/ABCC8/PTPRN/RAB3A/CHGA/ADCYAP1/FFAR4/RFX6/FFAR1/TUNAR/G6PC2/ACVR1C/KCNA5	13
BP	GO:0023061	signal release	17/111	484/18870	3.37E-09	9.21E-07	8.16E-07	FGA/ABCC8/PTPRN/RAB3A/CHGA/SYT4/ADCYAP1/FFAR4/SV2A/SYP/RFX6/FFAR1/TUNAR/G6PC2/ACVR1C/RPH3A/KCNA5	17
BP	GO:0015833	peptide transport	13/111	262/18870	4.75E-09	1.11E-06	9.85E-07	FGA/ABCC8/PTPRN/RAB3A/CHGA/ADCYAP1/FFAR4/RFX6/FFAR1/TUNAR/G6PC2/ACVR1C/KCNA5	13
BP	GO:0090276	regulation of peptide hormone secretion	11/111	195/18870	2.08E-08	3.69E-06	3.27E-06	FGA/ABCC8/CHGA/ADCYAP1/FFAR4/RFX6/FFAR1/TUNAR/G6PC2/ACVR1C/KCNA5	11
BP	GO:0042886	amide transport	14/111	354/18870	2.10E-08	3.69E-06	3.27E-06	FGA/ABCC8/PTPRN/RAB3A/CHGA/SYT4/ADCYAP1/FFAR4/RFX6/FFAR1/TUNAR/G6PC2/ACVR1C/KCNA5	14
BP	GO:0002791	regulation of peptide secretion	11/111	198/18870	2.44E-08	3.69E-06	3.27E-06	FGA/ABCC8/CHGA/ADCYAP1/FFAR4/RFX6/FFAR1/TUNAR/G6PC2/ACVR1C/KCNA5	11
BP	GO:0030073	insulin secretion	11/111	199/18870	2.57E-08	3.69E-06	3.27E-06	ABCC8/PTPRN/RAB3A/CHGA/ADCYAP1/RFX6/FFAR1/TUNAR/G6PC2/ACVR1C/KCNA5	11
BP	GO:0090087	regulation of peptide transport	11/111	200/18870	2.71E-08	3.69E-06	3.27E-06	FGA/ABCC8/CHGA/ADCYAP1/FFAR4/RFX6/FFAR1/TUNAR/G6PC2/ACVR1C/KCNA5	11
BP	GO:0046879	hormone secretion	13/111	308/18870	3.25E-08	4.10E-06	3.63E-06	FGA/ABCC8/PTPRN/RAB3A/CHGA/ADCYAP1/FFAR4/RFX6/FFAR1/TUNAR/G6PC2/ACVR1C/KCNA5	13
BP	GO:0009914	hormone transport	13/111	319/18870	4.91E-08	5.75E-06	5.09E-06	FGA/ABCC8/PTPRN/RAB3A/CHGA/ADCYAP1/FFAR4/RFX6/FFAR1/TUNAR/G6PC2/ACVR1C/KCNA5	13
BP	GO:0046883	regulation of hormone secretion	11/111	251/18870	2.72E-07	2.97E-05	2.63E-05	FGA/ABCC8/CHGA/ADCYAP1/FFAR4/RFX6/FFAR1/TUNAR/G6PC2/ACVR1C/KCNA5	11
BP	GO:0050708	regulation of protein secretion	11/111	266/18870	4.84E-07	4.96E-05	4.40E-05	FGA/ABCC8/CHGA/SYT4/STXBP5L/RFX6/FFAR1/TUNAR/G6PC2/ACVR1C/KCNA5	11
BP	GO:0071805	potassium ion transmembrane transport	10/111	217/18870	6.16E-07	5.94E-05	5.26E-05	KCNH8/ABCC8/FXYD2/DPP6/KCNMA1/KCNG3/KCNJ6/RGS7/KCNA5/KCNC1	10
BP	GO:0006813	potassium ion transport	10/111	241/18870	1.60E-06	0.000145506	0.000128961	KCNH8/ABCC8/FXYD2/DPP6/KCNMA1/KCNG3/KCNJ6/RGS7/KCNA5/KCNC1	10
BP	GO:0090277	positive regulation of peptide hormone secretion	7/111	109/18870	3.66E-06	0.000315973	0.000280044	FGA/ABCC8/ADCYAP1/FFAR4/RFX6/FFAR1/TUNAR	7
BP	GO:0002793	positive regulation of peptide secretion	7/111	111/18870	4.14E-06	0.00033887	0.000300338	FGA/ABCC8/ADCYAP1/FFAR4/RFX6/FFAR1/TUNAR	7
BP	GO:0050796	regulation of insulin secretion	8/111	165/18870	5.93E-06	0.000462886	0.000410252	ABCC8/CHGA/RFX6/FFAR1/TUNAR/G6PC2/ACVR1C/KCNA5	8
BP	GO:1903532	positive regulation of secretion by cell	10/111	288/18870	7.78E-06	0.0005799	0.00051396	FGA/ABCC8/RAB3A/SYT4/ADCYAP1/CDK5R2/FFAR4/RFX6/FFAR1/TUNAR	10
BP	GO:1990089	response to nerve growth factor	5/111	48/18870	9.00E-06	0.000641613	0.000568656	ELAVL4/TMEM108/SH3GL2/STMN2/KCNC1	5
BP	GO:0051047	positive regulation of secretion	10/111	310/18870	1.48E-05	0.001008129	0.000893496	FGA/ABCC8/RAB3A/SYT4/ADCYAP1/CDK5R2/FFAR4/RFX6/FFAR1/TUNAR	10
BP	GO:0017157	regulation of exocytosis	8/111	190/18870	1.66E-05	0.0010895	0.000965615	FGA/RAB3A/SYT4/RAB3B/CDK5R2/STXBP5L/SYP/RPH3A	8
BP	GO:0046887	positive regulation of hormone secretion	7/111	141/18870	1.99E-05	0.001255257	0.001112524	FGA/ABCC8/ADCYAP1/FFAR4/RFX6/FFAR1/TUNAR	7
BP	GO:0006836	neurotransmitter transport	8/111	207/18870	3.08E-05	0.001802039	0.001597132	ABCC8/RAB3A/SYT4/RAB3B/SV2A/SYP/SLC6A17/RPH3A	8
BP	GO:0043266	regulation of potassium ion transport	6/111	102/18870	3.08E-05	0.001802039	0.001597132	ABCC8/FXYD2/DPP6/RGS7/KCNA5/KCNC1	6
BP	GO:0048167	regulation of synaptic plasticity	8/111	214/18870	3.90E-05	0.002202348	0.001951922	SCGN/RAB3A/SYT4/SYP/NSG1/TNR/MAP1A/FAM107A	8
BP	GO:0006887	exocytosis	10/111	349/18870	4.06E-05	0.002216776	0.00196471	FGA/RAB3A/CHGA/SYT4/RAB3B/CDK5R2/SV2A/STXBP5L/SYP/RPH3A	10
BP	GO:0099003	vesicle-mediated transport in synapse	8/111	220/18870	4.74E-05	0.002505841	0.002220905	RAB3A/SYT4/RAB3B/SV2A/SYP/NSG1/SH3GL2/RPH3A	8
BP	GO:0017158	regulation of calcium ion-dependent exocytosis	4/111	39/18870	7.96E-05	0.004076022	0.003612543	RAB3A/SYT4/CDK5R2/RPH3A	4
BP	GO:0048172	regulation of short-term neuronal synaptic plasticity	3/111	16/18870	0.000104913	0.005057416	0.004482344	RAB3A/SYT4/SYP	3
BP	GO:1900006	positive regulation of dendrite development	3/111	16/18870	0.000104913	0.005057416	0.004482344	ELAVL4/ALK/BMP5	3
BP	GO:0001505	regulation of neurotransmitter levels	7/111	188/18870	0.000123644	0.005776534	0.005119692	ABCC8/RAB3A/SYT4/RAB3B/SV2A/SYP/RPH3A	7
BP	GO:0043268	positive regulation of potassium ion transport	4/111	44/18870	0.000128407	0.005776534	0.005119692	ABCC8/FXYD2/RGS7/KCNC1	4
BP	GO:0050808	synapse organization	11/111	483/18870	0.000130404	0.005776534	0.005119692	ELFN1/KIRREL3/RAB3A/INA/LRRN3/TMEM108/TNR/SEZ6L/LINGO2/GPM6A/L1CAM	11
BP	GO:0090278	negative regulation of peptide hormone secretion	4/111	45/18870	0.000140299	0.005969394	0.005290623	ABCC8/CHGA/FFAR4/ACVR1C	4
BP	GO:0050804	modulation of chemical synaptic transmission	11/111	489/18870	0.000145259	0.005969394	0.005290623	SCGN/RAB3A/SYT4/INA/GRIA4/SYP/TMEM108/NSG1/TNR/MAP1A/FAM107A	11
BP	GO:0099177	regulation of trans-synaptic signaling	11/111	490/18870	0.00014787	0.005969394	0.005290623	SCGN/RAB3A/SYT4/INA/GRIA4/SYP/TMEM108/NSG1/TNR/MAP1A/FAM107A	11
BP	GO:0002792	negative regulation of peptide secretion	4/111	46/18870	0.000152968	0.005969394	0.005290623	ABCC8/CHGA/FFAR4/ACVR1C	4
BP	GO:1990090	cellular response to nerve growth factor stimulus	4/111	46/18870	0.000152968	0.005969394	0.005290623	ELAVL4/TMEM108/SH3GL2/STMN2	4
BP	GO:0099504	synaptic vesicle cycle	7/111	198/18870	0.000170363	0.006493615	0.005755235	RAB3A/SYT4/RAB3B/SV2A/SYP/SH3GL2/RPH3A	7
BP	GO:0007269	neurotransmitter secretion	6/111	144/18870	0.000208698	0.007601233	0.006736907	ABCC8/RAB3A/SYT4/SV2A/SYP/RPH3A	6
BP	GO:0099643	signal release from synapse	6/111	144/18870	0.000208698	0.007601233	0.006736907	ABCC8/RAB3A/SYT4/SV2A/SYP/RPH3A	6
BP	GO:0016079	synaptic vesicle exocytosis	5/111	96/18870	0.000256939	0.009154848	0.008113863	RAB3A/SYT4/SV2A/SYP/RPH3A	5
BP	GO:0010038	response to metal ion	9/111	359/18870	0.000271424	0.009465186	0.008388912	TFAP2A/CLDN1/SLC30A2/FGA/ABCC8/CPNE4/SYT4/KCNMA1/KCNC1	9
BP	GO:0045055	regulated exocytosis	7/111	227/18870	0.000391278	0.013360504	0.0118413	RAB3A/CHGA/SYT4/CDK5R2/SV2A/SYP/RPH3A	7
BP	GO:0035773	insulin secretion involved in cellular response to glucose stimulus	4/111	64/18870	0.000549128	0.018367784	0.016279208	ABCC8/PTPRN/RFX6/TUNAR	4
BP	GO:0060560	developmental growth involved in morphogenesis	7/111	244/18870	0.000601873	0.019729381	0.01748598	SYT4/SPAG6/ESR1/TMEM108/SH3GL2/TNR/L1CAM	7
BP	GO:0017156	calcium-ion regulated exocytosis	4/111	66/18870	0.0006173	0.019793016	0.01754238	RAB3A/SYT4/CDK5R2/RPH3A	4
BP	GO:0001764	neuron migration	6/111	177/18870	0.000627966	0.019793016	0.01754238	KIRREL3/CHL1/CDK5R2/UNC5D/GPM6A/DCX	6
BP	GO:0046888	negative regulation of hormone secretion	4/111	67/18870	0.000653543	0.019836242	0.017580691	ABCC8/CHGA/FFAR4/ACVR1C	4
BP	GO:0048857	neural nucleus development	4/111	67/18870	0.000653543	0.019836242	0.017580691	KIRREL3/INA/CDK5R2/KCNC1	4
BP	GO:1990138	neuron projection extension	6/111	179/18870	0.00066608	0.019849175	0.017592152	SYT4/SPAG6/TMEM108/SH3GL2/TNR/L1CAM	6
BP	GO:0010894	negative regulation of steroid biosynthetic process	3/111	30/18870	0.000716365	0.020598624	0.018256383	CYP27B1/NR0B1/BMP5	3
BP	GO:0035774	positive regulation of insulin secretion involved in cellular response to glucose stimulus	3/111	30/18870	0.000716365	0.020598624	0.018256383	ABCC8/RFX6/TUNAR	3
BP	GO:0021761	limbic system development	5/111	123/18870	0.000801196	0.022640693	0.020066251	KIRREL3/CDK5R2/NR0B1/TMEM108/ALK	5
BP	GO:1903305	regulation of regulated secretory pathway	5/111	127/18870	0.000925368	0.025706398	0.022783359	RAB3A/SYT4/CDK5R2/SYP/RPH3A	5
BP	GO:0050709	negative regulation of protein secretion	4/111	74/18870	0.000950655	0.025968715	0.023015848	ABCC8/CHGA/SYT4/ACVR1C	4
BP	GO:0045939	negative regulation of steroid metabolic process	3/111	34/18870	0.001037956	0.027438863	0.024318828	CYP27B1/NR0B1/BMP5	3
BP	GO:0055075	potassium ion homeostasis	3/111	34/18870	0.001037956	0.027438863	0.024318828	FXYD2/KCNMA1/KCNA5	3
BP	GO:0045921	positive regulation of exocytosis	4/111	78/18870	0.00115751	0.030113625	0.026689447	FGA/RAB3A/SYT4/CDK5R2	4
BP	GO:0034329	cell junction assembly	9/111	446/18870	0.001279109	0.032071385	0.028424592	CDH3/CLDN2/CLDN1/KIRREL3/LRRN3/LINGO2/GPM6A/FAM107A/CDH18	9
BP	GO:0098742	cell-cell adhesion via plasma-membrane adhesion molecules	7/111	279/18870	0.001315319	0.032071385	0.028424592	CDH3/CLDN2/CLDN1/KIRREL3/UNC5D/L1CAM/CDH18	7
BP	GO:0007409	axonogenesis	9/111	448/18870	0.001319289	0.032071385	0.028424592	CHL1/CHODL/RAB3A/UCHL1/CDK5R2/UNC5D/TNR/MAP1A/L1CAM	9
BP	GO:0097484	dendrite extension	3/111	37/18870	0.0013306	0.032071385	0.028424592	SYT4/TMEM108/SH3GL2	3
BP	GO:1901381	positive regulation of potassium ion transmembrane transport	3/111	37/18870	0.0013306	0.032071385	0.028424592	FXYD2/RGS7/KCNC1	3
BP	GO:0008277	regulation of G protein-coupled receptor signaling pathway	5/111	139/18870	0.001384333	0.03264026	0.028928781	CHGA/ADCYAP1/RGS9/SYP/RGS7	5
BP	GO:0140029	exocytic process	4/111	82/18870	0.001394032	0.03264026	0.028928781	RAB3A/RAB3B/SV2A/RPH3A	4
BP	GO:0035633	maintenance of blood-brain barrier	3/111	38/18870	0.001438503	0.03291641	0.02917353	CLDN1/ABCC8/SH3GL2	3
BP	GO:0034765	regulation of monoatomic ion transmembrane transport	9/111	454/18870	0.001445992	0.03291641	0.02917353	KCNH8/FXYD2/DPP6/KCNMA1/KCNG3/KCNJ6/RGS7/KCNA5/KCNC1	9
BP	GO:0032353	negative regulation of hormone biosynthetic process	2/111	10/18870	0.00149631	0.033141247	0.029372802	CYP27B1/BMP5	2
BP	GO:1990504	dense core granule exocytosis	2/111	10/18870	0.00149631	0.033141247	0.029372802	RAB3A/SYT4	2
BP	GO:0032024	positive regulation of insulin secretion	4/111	84/18870	0.001524092	0.033306482	0.029519248	ABCC8/RFX6/FFAR1/TUNAR	4
BP	GO:0008306	associative learning	4/111	85/18870	0.001592189	0.033826053	0.029979739	ABCC8/ELAVL4/TNR/MAP1A	4
BP	GO:0050714	positive regulation of protein secretion	5/111	144/18870	0.00161821	0.033826053	0.029979739	FGA/ABCC8/RFX6/FFAR1/TUNAR	5
BP	GO:0030705	cytoskeleton-dependent intracellular transport	6/111	213/18870	0.001632509	0.033826053	0.029979739	SYT4/UCHL1/TMEM108/DYNC1I1/MAP1A/CLIP3	6
BP	GO:1901379	regulation of potassium ion transmembrane transport	4/111	86/18870	0.001662375	0.033826053	0.029979739	FXYD2/DPP6/RGS7/KCNC1	4
BP	GO:0046676	negative regulation of insulin secretion	3/111	40/18870	0.001670426	0.033826053	0.029979739	ABCC8/CHGA/ACVR1C	3
BP	GO:0099111	microtubule-based transport	6/111	214/18870	0.001671696	0.033826053	0.029979739	UCHL1/SPAG6/TMEM108/DYNC1I1/MAP1A/CLIP3	6
BP	GO:1903531	negative regulation of secretion by cell	5/111	152/18870	0.002051106	0.040997102	0.036335379	ABCC8/CHGA/SYT4/FFAR4/ACVR1C	5
BP	GO:0032351	negative regulation of hormone metabolic process	2/111	12/18870	0.00217778	0.04244709	0.03762049	CYP27B1/BMP5	2
BP	GO:1903307	positive regulation of regulated secretory pathway	3/111	44/18870	0.002201344	0.04244709	0.03762049	RAB3A/SYT4/CDK5R2	3
BP	GO:2000300	regulation of synaptic vesicle exocytosis	3/111	44/18870	0.002201344	0.04244709	0.03762049	RAB3A/SYT4/SYP	3
BP	GO:0021766	hippocampus development	4/111	94/18870	0.002303058	0.043891996	0.038901098	KIRREL3/CDK5R2/TMEM108/ALK	4
BP	GO:1900271	regulation of long-term synaptic potentiation	3/111	46/18870	0.002501742	0.045994909	0.040764891	SCGN/NSG1/FAM107A	3
BP	GO:1990573	potassium ion import across plasma membrane	3/111	46/18870	0.002501742	0.045994909	0.040764891	ABCC8/FXYD2/KCNJ6	3
BP	GO:0031115	negative regulation of microtubule polymerization	2/111	13/18870	0.002563872	0.045994909	0.040764891	CLIP3/STMN2	2
BP	GO:0033604	negative regulation of catecholamine secretion	2/111	13/18870	0.002563872	0.045994909	0.040764891	CHGA/SYT4	2
BP	GO:0045956	positive regulation of calcium ion-dependent exocytosis	2/111	13/18870	0.002563872	0.045994909	0.040764891	SYT4/CDK5R2	2
BP	GO:0051952	regulation of amine transport	4/111	97/18870	0.002581776	0.045994909	0.040764891	CHGA/SYT4/RAB3B/SV2A	4
BP	GO:0050890	cognition	7/111	317/18870	0.0027063	0.047694906	0.042271585	ABCC8/CHL1/SYT4/ELAVL4/TNR/MAP1A/FAM107A	7
BP	GO:0051588	regulation of neurotransmitter transport	4/111	99/18870	0.002779946	0.048251612	0.042764988	RAB3A/SYT4/RAB3B/SYP	4
BP	GO:0030900	forebrain development	8/111	407/18870	0.002796768	0.048251612	0.042764988	KIRREL3/ELAVL4/CDK5R2/NR0B1/TMEM108/TNR/ALK/KCNC1	8
BP	GO:0048588	developmental cell growth	6/111	239/18870	0.002904931	0.048837624	0.043284366	SYT4/SPAG6/TMEM108/SH3GL2/TNR/L1CAM	6
BP	GO:0098814	spontaneous synaptic transmission	2/111	14/18870	0.002979721	0.048837624	0.043284366	NSG1/RPH3A	2
BP	GO:0098840	protein transport along microtubule	2/111	14/18870	0.002979721	0.048837624	0.043284366	MAP1A/CLIP3	2
BP	GO:0099118	microtubule-based protein transport	2/111	14/18870	0.002979721	0.048837624	0.043284366	MAP1A/CLIP3	2
BP	GO:1901077	regulation of relaxation of muscle	2/111	14/18870	0.002979721	0.048837624	0.043284366	ABCC8/CHGA	2
BP	GO:0030007	intracellular potassium ion homeostasis	2/111	15/18870	0.003424969	0.055579446	0.049259585	FXYD2/KCNMA1	2
BP	GO:0051048	negative regulation of secretion	5/111	172/18870	0.003496887	0.05619018	0.049800873	ABCC8/CHGA/SYT4/FFAR4/ACVR1C	5
BP	GO:0060291	long-term synaptic potentiation	4/111	106/18870	0.00355538	0.056488593	0.050065353	SCGN/NSG1/TNR/FAM107A	4
BP	GO:0010970	transport along microtubule	5/111	173/18870	0.003584389	0.056488593	0.050065353	UCHL1/TMEM108/DYNC1I1/MAP1A/CLIP3	5
BP	GO:0042593	glucose homeostasis	6/111	251/18870	0.003694817	0.057674341	0.051116272	ABCC8/PTPRN/RFX6/FFAR1/TUNAR/G6PC2	6
BP	GO:0033500	carbohydrate homeostasis	6/111	252/18870	0.003767178	0.058228034	0.051607005	ABCC8/PTPRN/RFX6/FFAR1/TUNAR/G6PC2	6
BP	GO:0015837	amine transport	4/111	108/18870	0.003801342	0.058228034	0.051607005	CHGA/SYT4/RAB3B/SV2A	4
BP	GO:0090336	positive regulation of brown fat cell differentiation	2/111	16/18870	0.003899263	0.059174921	0.052446223	FFAR4/FNDC5	2
BP	GO:0061178	regulation of insulin secretion involved in cellular response to glucose stimulus	3/111	54/18870	0.003951121	0.059411808	0.052656174	ABCC8/RFX6/TUNAR	3
BP	GO:0045833	negative regulation of lipid metabolic process	4/111	112/18870	0.004327393	0.064478154	0.057146432	CYP27B1/NR0B1/ALK/BMP5	4
BP	GO:0048168	regulation of neuronal synaptic plasticity	3/111	56/18870	0.004378281	0.064648675	0.057297564	RAB3A/SYT4/SYP	3
BP	GO:0007200	phospholipase C-activating G protein-coupled receptor signaling pathway	4/111	113/18870	0.004466189	0.065357889	0.057926134	CHGA/FFAR4/ESR1/FFAR1	4
BP	GO:0007565	female pregnancy	5/111	186/18870	0.004869815	0.069708176	0.061781756	CYP27B1/ABCC8/ADCYAP1/ESR1/ACVR1C	5
BP	GO:0009642	response to light intensity	2/111	18/18870	0.004933587	0.069708176	0.061781756	RGS9/KCNC1	2
BP	GO:0016082	synaptic vesicle priming	2/111	18/18870	0.004933587	0.069708176	0.061781756	SV2A/RPH3A	2
BP	GO:0043116	negative regulation of vascular permeability	2/111	18/18870	0.004933587	0.069708176	0.061781756	ABCC8/SH3GL2	2
BP	GO:0031346	positive regulation of cell projection organization	7/111	355/18870	0.005023908	0.070377645	0.0623751	CHODL/ELAVL4/ALK/GPM6A/L1CAM/STMN2/BMP5	7
BP	GO:0003018	vascular process in circulatory system	6/111	269/18870	0.005165261	0.071744596	0.063586617	FGA/ABCC8/SLC6A17/SH3GL2/KCNMA1/KCNA5	6
BP	GO:1902931	negative regulation of alcohol biosynthetic process	2/111	19/18870	0.005492924	0.075654646	0.067052061	CYP27B1/BMP5	2
BP	GO:0009749	response to glucose	5/111	193/18870	0.005683297	0.077624368	0.068797809	ABCC8/PTPRN/RFX6/TUNAR/ACVR1C	5
BP	GO:0021537	telencephalon development	6/111	276/18870	0.005839639	0.07910056	0.070106145	KIRREL3/CDK5R2/TMEM108/TNR/ALK/KCNC1	6
BP	GO:1902074	response to salt	7/111	366/18870	0.005913763	0.079448014	0.07041409	CLDN1/FGA/CPNE4/SYT4/ELAVL4/KCNMA1/KCNC1	7
BP	GO:0038092	nodal signaling pathway	2/111	20/18870	0.006079922	0.081016201	0.071803961	CFC1/ACVR1C	2
BP	GO:0009746	response to hexose	5/111	198/18870	0.006320162	0.083538274	0.074039253	ABCC8/PTPRN/RFX6/TUNAR/ACVR1C	5
BP	GO:0098930	axonal transport	3/111	65/18870	0.006640805	0.08679605	0.076926591	UCHL1/TMEM108/MAP1A	3
BP	GO:0048791	calcium ion-regulated exocytosis of neurotransmitter	2/111	21/18870	0.006694242	0.08679605	0.076926591	RAB3A/SYT4	2
BP	GO:0007626	locomotory behavior	5/111	201/18870	0.006725502	0.08679605	0.076926591	CHL1/UCHL1/ELAVL4/TNR/ALK	5
BP	GO:0051224	negative regulation of protein transport	4/111	129/18870	0.007110274	0.091044839	0.080692257	ABCC8/CHGA/SYT4/ACVR1C	4
BP	GO:0008090	retrograde axonal transport	2/111	22/18870	0.007335548	0.093098309	0.082512229	TMEM108/MAP1A	2
BP	GO:0034284	response to monosaccharide	5/111	206/18870	0.007441048	0.093098309	0.082512229	ABCC8/PTPRN/RFX6/TUNAR/ACVR1C	5
BP	GO:0044703	multi-organism reproductive process	5/111	206/18870	0.007441048	0.093098309	0.082512229	CYP27B1/ABCC8/ADCYAP1/ESR1/ACVR1C	5
BP	GO:0051055	negative regulation of lipid biosynthetic process	3/111	68/18870	0.007523143	0.093412359	0.082790569	CYP27B1/NR0B1/BMP5	3
BP	GO:1904950	negative regulation of establishment of protein localization	4/111	133/18870	0.007903387	0.097395878	0.086321127	ABCC8/CHGA/SYT4/ACVR1C	4
BP	GO:0016338	calcium-independent cell-cell adhesion via plasma membrane cell-adhesion molecules	2/111	23/18870	0.008003506	0.097893635	0.086762285	CLDN2/CLDN1	2
BP	GO:0071333	cellular response to glucose stimulus	4/111	136/18870	0.008534956	0.102558812	0.090896991	ABCC8/PTPRN/RFX6/TUNAR	4
BP	GO:0043270	positive regulation of monoatomic ion transport	5/111	214/18870	0.00869388	0.102558812	0.090896991	ABCC8/FXYD2/FFAR1/RGS7/KCNC1	5
BP	GO:0045216	cell-cell junction organization	5/111	214/18870	0.00869388	0.102558812	0.090896991	CDH3/CLDN2/CLDN1/ABCC8/CDH18	5
BP	GO:0031338	regulation of vesicle fusion	2/111	24/18870	0.008697788	0.102558812	0.090896991	RAB3A/SYT4	2
BP	GO:0046885	regulation of hormone biosynthetic process	2/111	24/18870	0.008697788	0.102558812	0.090896991	CYP27B1/BMP5	2
BP	GO:0071331	cellular response to hexose stimulus	4/111	138/18870	0.008973854	0.104400437	0.092529208	ABCC8/PTPRN/RFX6/TUNAR	4
BP	GO:0044706	multi-multicellular organism process	5/111	216/18870	0.009028559	0.104400437	0.092529208	CYP27B1/ABCC8/ADCYAP1/ESR1/ACVR1C	5
BP	GO:0016049	cell growth	8/111	497/18870	0.009087987	0.104400437	0.092529208	CYP27B1/SYT4/SPAG6/TMEM108/SH3GL2/TNR/L1CAM/FAM107A	8
BP	GO:0010959	regulation of metal ion transport	7/111	398/18870	0.009176562	0.104400437	0.092529208	ABCC8/FXYD2/FFAR1/DPP6/RGS7/KCNA5/KCNC1	7
BP	GO:1903828	negative regulation of protein localization	5/111	218/18870	0.009372049	0.104400437	0.092529208	ABCC8/CHGA/SYT4/MAP1A/ACVR1C	5
BP	GO:0043567	regulation of insulin-like growth factor receptor signaling pathway	2/111	25/18870	0.009418066	0.104400437	0.092529208	CDH3/BMP5	2
BP	GO:0048011	neurotrophin TRK receptor signaling pathway	2/111	25/18870	0.009418066	0.104400437	0.092529208	DOCK3/TMEM108	2
BP	GO:0090335	regulation of brown fat cell differentiation	2/111	25/18870	0.009418066	0.104400437	0.092529208	FFAR4/FNDC5	2
BP	GO:0071326	cellular response to monosaccharide stimulus	4/111	140/18870	0.009427251	0.104400437	0.092529208	ABCC8/PTPRN/RFX6/TUNAR	4
BP	GO:0051937	catecholamine transport	3/111	76/18870	0.010202183	0.112224011	0.099463174	CHGA/SYT4/RAB3B	3
BP	GO:0051592	response to calcium ion	4/111	144/18870	0.010378262	0.113399806	0.100505271	FGA/CPNE4/SYT4/KCNMA1	4
BP	GO:0008088	axo-dendritic transport	3/111	77/18870	0.010571065	0.114741555	0.101694452	UCHL1/TMEM108/MAP1A	3
BP	GO:0016188	synaptic vesicle maturation	2/111	27/18870	0.010935316	0.11791436	0.104506481	RAB3A/SYP	2
BP	GO:0009743	response to carbohydrate	5/111	230/18870	0.011624077	0.123075279	0.10908056	ABCC8/PTPRN/RFX6/TUNAR/ACVR1C	5
BP	GO:0014047	glutamate secretion	2/111	28/18870	0.011731648	0.123075279	0.10908056	ABCC8/SYT4	2
BP	GO:0048499	synaptic vesicle membrane organization	2/111	28/18870	0.011731648	0.123075279	0.10908056	RAB3A/SYP	2
BP	GO:0051953	negative regulation of amine transport	2/111	28/18870	0.011731648	0.123075279	0.10908056	CHGA/SYT4	2
BP	GO:0006865	amino acid transport	4/111	150/18870	0.011917904	0.123075279	0.10908056	ABCC8/SYT4/SV2A/SLC6A17	4
BP	GO:0007612	learning	4/111	150/18870	0.011917904	0.123075279	0.10908056	ABCC8/ELAVL4/TNR/MAP1A	4
BP	GO:0050810	regulation of steroid biosynthetic process	3/111	81/18870	0.012123465	0.123075279	0.10908056	CYP27B1/NR0B1/BMP5	3
BP	GO:0120193	tight junction organization	3/111	81/18870	0.012123465	0.123075279	0.10908056	CLDN2/CLDN1/ABCC8	3
BP	GO:0071322	cellular response to carbohydrate stimulus	4/111	151/18870	0.012187974	0.123075279	0.10908056	ABCC8/PTPRN/RFX6/TUNAR	4
BP	GO:0007411	axon guidance	5/111	233/18870	0.012239945	0.123075279	0.10908056	CHL1/CDK5R2/UNC5D/TNR/L1CAM	5
BP	GO:0097485	neuron projection guidance	5/111	233/18870	0.012239945	0.123075279	0.10908056	CHL1/CDK5R2/UNC5D/TNR/L1CAM	5
BP	GO:0036465	synaptic vesicle recycling	3/111	82/18870	0.012530912	0.123196828	0.109188287	RAB3A/SYP/SH3GL2	3
BP	GO:0046928	regulation of neurotransmitter secretion	3/111	82/18870	0.012530912	0.123196828	0.109188287	RAB3A/SYT4/SYP	3
BP	GO:0032770	positive regulation of monooxygenase activity	2/111	29/18870	0.012552697	0.123196828	0.109188287	CYP27B1/CDH3	2
BP	GO:0099505	regulation of presynaptic membrane potential	2/111	29/18870	0.012552697	0.123196828	0.109188287	GRIA4/KCNC1	2
BP	GO:0021700	developmental maturation	6/111	330/18870	0.013370644	0.128418518	0.113816226	CDH3/PTPRN/RAB3A/CDK5R2/SYP/SEZ6L	6
BP	GO:0003309	type B pancreatic cell differentiation	2/111	30/18870	0.013398149	0.128418518	0.113816226	RFX6/BMP5	2
BP	GO:0031114	regulation of microtubule depolymerization	2/111	30/18870	0.013398149	0.128418518	0.113816226	MAP1A/STMN2	2
BP	GO:0035640	exploration behavior	2/111	30/18870	0.013398149	0.128418518	0.113816226	CHL1/TNR	2
BP	GO:0001678	intracellular glucose homeostasis	4/111	157/18870	0.013890942	0.13160262	0.116638268	ABCC8/PTPRN/RFX6/TUNAR	4
BP	GO:0007043	cell-cell junction assembly	4/111	157/18870	0.013890942	0.13160262	0.116638268	CDH3/CLDN2/CLDN1/CDH18	4
BP	GO:0010976	positive regulation of neuron projection development	4/111	158/18870	0.014188699	0.133627155	0.118432596	ELAVL4/ALK/STMN2/BMP5	4
BP	GO:1902042	negative regulation of extrinsic apoptotic signaling pathway via death domain receptors	2/111	31/18870	0.014267695	0.133627155	0.118432596	FGA/BMP5	2
BP	GO:0070507	regulation of microtubule cytoskeleton organization	4/111	161/18870	0.015106206	0.140389395	0.124425912	MAP1A/CLIP3/FAM107A/STMN2	4
BP	GO:0018345	protein palmitoylation	2/111	32/18870	0.015161027	0.140389395	0.124425912	HHATL/CLIP3	2
BP	GO:0015844	monoamine transport	3/111	89/18870	0.015602136	0.143662368	0.127326719	CHGA/SYT4/RAB3B	3
BP	GO:0050905	neuromuscular process	4/111	163/18870	0.015738239	0.144105997	0.127719904	ABCC8/UCHL1/TNR/MAP1A	4
BP	GO:1990806	ligand-gated ion channel signaling pathway	2/111	33/18870	0.01607784	0.146397666	0.12975099	GRIA4/FFAR1	2
BP	GO:0090075	relaxation of muscle	2/111	34/18870	0.017017833	0.154100708	0.13657813	ABCC8/CHGA	2
BP	GO:0007156	homophilic cell adhesion via plasma membrane adhesion molecules	4/111	168/18870	0.017390522	0.156610251	0.138802316	CDH3/KIRREL3/L1CAM/CDH18	4
BP	GO:0010975	regulation of neuron projection development	7/111	453/18870	0.017614316	0.157758821	0.139820284	CHODL/ELAVL4/TNR/ALK/L1CAM/STMN2/BMP5	7
BP	GO:0031110	regulation of microtubule polymerization or depolymerization	3/111	95/18870	0.018542729	0.165171373	0.146389965	MAP1A/CLIP3/STMN2	3
BP	GO:0007204	positive regulation of cytosolic calcium ion concentration	4/111	173/18870	0.019147441	0.169635976	0.150346904	ADCYAP1/FFAR4/ESR1/FFAR1	4
BP	GO:0050806	positive regulation of synaptic transmission	4/111	174/18870	0.019511535	0.171932287	0.152382104	SCGN/NSG1/TNR/FAM107A	4
BP	GO:0035883	enteroendocrine cell differentiation	2/111	37/18870	0.019973909	0.175065438	0.155158989	RFX6/BMP5	2
BP	GO:0051960	regulation of nervous system development	7/111	466/18870	0.020219706	0.176277116	0.15623289	ABCC8/CHODL/SYT4/LRRN3/TNR/LINGO2/L1CAM	7
BP	GO:0050773	regulation of dendrite development	3/111	99/18870	0.020662394	0.179183402	0.158808706	ELAVL4/ALK/BMP5	3
BP	GO:0007212	dopamine receptor signaling pathway	2/111	38/18870	0.021003654	0.180235542	0.159741208	NSG1/ALK	2
BP	GO:0031111	negative regulation of microtubule polymerization or depolymerization	2/111	38/18870	0.021003654	0.180235542	0.159741208	CLIP3/STMN2	2
BP	GO:0032350	regulation of hormone metabolic process	2/111	39/18870	0.022055108	0.187297008	0.165999724	CYP27B1/BMP5	2
BP	GO:0038179	neurotrophin signaling pathway	2/111	39/18870	0.022055108	0.187297008	0.165999724	DOCK3/TMEM108	2
BP	GO:1903829	positive regulation of protein localization	7/111	476/18870	0.022399519	0.189241294	0.167722929	FGA/ABCC8/RFX6/FFAR1/TUNAR/MAP1A/CLIP3	7
BP	GO:0007611	learning or memory	5/111	274/18870	0.022976518	0.193120584	0.171161109	ABCC8/SYT4/ELAVL4/TNR/MAP1A	5
BP	GO:0019218	regulation of steroid metabolic process	3/111	104/18870	0.023491758	0.196443834	0.174106478	CYP27B1/NR0B1/BMP5	3
BP	GO:0046545	development of primary female sexual characteristics	3/111	105/18870	0.024081617	0.200354163	0.177572168	PTPRN/DACH2/ESR1	3
BP	GO:0051954	positive regulation of amine transport	2/111	41/18870	0.024222004	0.200504368	0.177705294	SYT4/RAB3B	2
BP	GO:1901890	positive regulation of cell junction assembly	3/111	106/18870	0.024679468	0.203264566	0.180151634	CLDN1/LRRN3/LINGO2	3
BP	GO:0006904	vesicle docking involved in exocytosis	2/111	42/18870	0.025336881	0.207635741	0.184025768	RAB3A/RAB3B	2
BP	GO:0021543	pallium development	4/111	191/18870	0.026363385	0.214792884	0.190369082	KIRREL3/CDK5R2/TMEM108/ALK	4
BP	GO:0051955	regulation of amino acid transport	2/111	43/18870	0.026472338	0.214792884	0.190369082	SYT4/SV2A	2
BP	GO:0051258	protein polymerization	5/111	286/18870	0.026997803	0.217977335	0.193191434	PSTPIP2/FGA/CLIP3/FAM107A/STMN2	5
BP	GO:0032691	negative regulation of interleukin-1 beta production	2/111	44/18870	0.0276281	0.22109384	0.195953566	FFAR4/FFAR1	2
BP	GO:0007548	sex differentiation	5/111	288/18870	0.027708965	0.22109384	0.195953566	PTPRN/DACH2/NR0B1/ESR1/BMP5	5
BP	GO:0035249	synaptic transmission, glutamatergic	3/111	111/18870	0.027788488	0.22109384	0.195953566	ABCC8/GRIA4/TNR	3
BP	GO:0072659	protein localization to plasma membrane	5/111	290/18870	0.02843198	0.22512085	0.19952267	RAB3A/RAB3B/NSG1/DPP6/CLIP3	5
BP	GO:0007019	microtubule depolymerization	2/111	45/18870	0.028803892	0.225883157	0.200198296	MAP1A/STMN2	2
BP	GO:0034331	cell junction maintenance	2/111	45/18870	0.028803892	0.225883157	0.200198296	CLDN1/RAB3A	2
BP	GO:0045664	regulation of neuron differentiation	4/111	198/18870	0.029555216	0.229578194	0.203473176	TUNAR/ALK/BEND6/PCP4	4
BP	GO:0051650	establishment of vesicle localization	4/111	198/18870	0.029555216	0.229578194	0.203473176	CDH3/RAB3A/SYT4/DYNC1I1	4
BP	GO:0031018	endocrine pancreas development	2/111	46/18870	0.029999445	0.230840798	0.20459221	RFX6/BMP5	2
BP	GO:0032768	regulation of monooxygenase activity	2/111	46/18870	0.029999445	0.230840798	0.20459221	CYP27B1/CDH3	2
BP	GO:0051261	protein depolymerization	3/111	115/18870	0.030419055	0.231489647	0.20516728	SH3GL2/MAP1A/STMN2	3
BP	GO:0007416	synapse assembly	4/111	200/18870	0.030507482	0.231489647	0.20516728	KIRREL3/LRRN3/LINGO2/GPM6A	4
BP	GO:0071248	cellular response to metal ion	4/111	200/18870	0.030507482	0.231489647	0.20516728	TFAP2A/CLDN1/CPNE4/SYT4	4
BP	GO:0014075	response to amine	2/111	47/18870	0.031214488	0.232547937	0.206105233	RGS7/KCNC1	2
BP	GO:0016339	calcium-dependent cell-cell adhesion via plasma membrane cell adhesion molecules	2/111	47/18870	0.031214488	0.232547937	0.206105233	CDH3/CDH18	2
BP	GO:0048806	genitalia development	2/111	47/18870	0.031214488	0.232547937	0.206105233	ESR1/BMP5	2
BP	GO:0051353	positive regulation of oxidoreductase activity	2/111	47/18870	0.031214488	0.232547937	0.206105233	CYP27B1/CDH3	2
BP	GO:0044331	cell-cell adhesion mediated by cadherin	2/111	48/18870	0.032448757	0.240649376	0.213285469	CDH3/CDH18	2
BP	GO:0032924	activin receptor signaling pathway	2/111	49/18870	0.033701986	0.247702042	0.219536186	CFC1/ACVR1C	2
BP	GO:0035987	endodermal cell differentiation	2/111	49/18870	0.033701986	0.247702042	0.219536186	COL12A1/NR0B1	2
BP	GO:0046660	female sex differentiation	3/111	120/18870	0.033885507	0.247939048	0.219746242	PTPRN/DACH2/ESR1	3
BP	GO:0071383	cellular response to steroid hormone stimulus	4/111	208/18870	0.034497	0.251291478	0.222717472	NR0B1/ESR1/FAM107A/RXRG	4
BP	GO:0022602	ovulation cycle process	2/111	50/18870	0.034973916	0.251413367	0.222825501	PTPRN/ESR1	2
BP	GO:0043114	regulation of vascular permeability	2/111	50/18870	0.034973916	0.251413367	0.222825501	ABCC8/SH3GL2	2
BP	GO:1902041	regulation of extrinsic apoptotic signaling pathway via death domain receptors	2/111	50/18870	0.034973916	0.251413367	0.222825501	FGA/BMP5	2
BP	GO:0051222	positive regulation of protein transport	5/111	308/18870	0.03548084	0.253943657	0.225068076	FGA/ABCC8/RFX6/FFAR1/TUNAR	5
BP	GO:0007613	memory	3/111	123/18870	0.036059856	0.256965671	0.22774646	ABCC8/SYT4/MAP1A	3
BP	GO:0010043	response to zinc ion	2/111	51/18870	0.036264286	0.257303742	0.22804609	SLC30A2/ABCC8	2
BP	GO:1901888	regulation of cell junction assembly	4/111	213/18870	0.03713774	0.262050573	0.232253165	CLDN1/LRRN3/LINGO2/FAM107A	4
BP	GO:0006968	cellular defense response	2/111	52/18870	0.03757284	0.262050573	0.232253165	CLEC5A/LBP	2
BP	GO:0032692	negative regulation of interleukin-1 production	2/111	52/18870	0.03757284	0.262050573	0.232253165	FFAR4/FFAR1	2
BP	GO:0048009	insulin-like growth factor receptor signaling pathway	2/111	52/18870	0.03757284	0.262050573	0.232253165	CDH3/BMP5	2
BP	GO:0007018	microtubule-based movement	6/111	420/18870	0.037774072	0.262337729	0.232507669	UCHL1/SPAG6/TMEM108/DYNC1I1/MAP1A/CLIP3	6
BP	GO:0051648	vesicle localization	4/111	216/18870	0.03877676	0.267882319	0.237421791	CDH3/RAB3A/SYT4/DYNC1I1	4
BP	GO:0019933	cAMP-mediated signaling	2/111	53/18870	0.038899324	0.267882319	0.237421791	ADCYAP1/FFAR4	2
BP	GO:0034764	positive regulation of transmembrane transport	4/111	217/18870	0.039332207	0.269730073	0.23905944	FXYD2/CLIP3/RGS7/KCNC1	4
BP	GO:0050679	positive regulation of epithelial cell proliferation	4/111	218/18870	0.03989221	0.272430552	0.241452851	CDH3/CLDN1/PTPRN/BMP5	4
BP	GO:0050873	brown fat cell differentiation	2/111	54/18870	0.040243486	0.273689099	0.242568291	FFAR4/FNDC5	2
BP	GO:0015872	dopamine transport	2/111	55/18870	0.041605075	0.28062024	0.248711301	SYT4/RAB3B	2
BP	GO:1902930	regulation of alcohol biosynthetic process	2/111	55/18870	0.041605075	0.28062024	0.248711301	CYP27B1/BMP5	2
BP	GO:1904951	positive regulation of establishment of protein localization	5/111	324/18870	0.042582075	0.286032874	0.253508471	FGA/ABCC8/RFX6/FFAR1/TUNAR	5
BP	GO:0050433	regulation of catecholamine secretion	2/111	56/18870	0.042983845	0.286384238	0.253819883	CHGA/SYT4	2
BP	GO:0070542	response to fatty acid	2/111	56/18870	0.042983845	0.286384238	0.253819883	CLDN1/FFAR1	2
BP	GO:0034332	adherens junction organization	2/111	57/18870	0.044379551	0.294486169	0.261000555	CDH3/CDH18	2
BP	GO:0031109	microtubule polymerization or depolymerization	3/111	134/18870	0.044630827	0.294959377	0.261419954	MAP1A/CLIP3/STMN2	3
BP	GO:0048545	response to steroid hormone	5/111	330/18870	0.045451315	0.298979278	0.264982758	CLDN1/NR0B1/ESR1/FAM107A/RXRG	5
BP	GO:0042391	regulation of membrane potential	6/111	440/18870	0.045603917	0.298979278	0.264982758	KCNH8/GRIA4/TMEM108/KCNMA1/KCNA5/KCNC1	6
BP	GO:0001706	endoderm formation	2/111	58/18870	0.045791949	0.299015952	0.265015262	COL12A1/NR0B1	2
BP	GO:0071241	cellular response to inorganic substance	4/111	229/18870	0.046353	0.301478441	0.267197744	TFAP2A/CLDN1/CPNE4/SYT4	4
BP	GO:0098659	inorganic cation import across plasma membrane	3/111	137/18870	0.047129224	0.302323782	0.267946963	ABCC8/FXYD2/KCNJ6	3
BP	GO:0099587	inorganic ion import across plasma membrane	3/111	137/18870	0.047129224	0.302323782	0.267946963	ABCC8/FXYD2/KCNJ6	3
BP	GO:0051480	regulation of cytosolic calcium ion concentration	2/111	59/18870	0.047220798	0.302323782	0.267946963	SCGN/TUNAR	2
BP	GO:0060135	maternal process involved in female pregnancy	2/111	59/18870	0.047220798	0.302323782	0.267946963	CYP27B1/ESR1	2
BP	GO:0043401	steroid hormone mediated signaling pathway	3/111	138/18870	0.047977121	0.30597082	0.271179301	NR0B1/ESR1/RXRG	3
BP	GO:0035270	endocrine system development	3/111	139/18870	0.048832526	0.307000324	0.272091742	RFX6/NR0B1/BMP5	3
BP	GO:0016358	dendrite development	4/111	233/18870	0.048838966	0.307000324	0.272091742	ELAVL4/ALK/MAP1A/BMP5	4
CC	GO:0030658	transport vesicle membrane	13/120	236/19886	1.90E-09	4.10E-07	3.56E-07	SLC30A2/ABCC8/SCGN/PTPRN/RAB3A/SYT4/RAB3B/SV2A/SVOP/SYP/SLC6A17/SCG3/RPH3A	13
CC	GO:0030133	transport vesicle	16/120	431/19886	7.11E-09	7.68E-07	6.66E-07	SLC30A2/KIRREL3/ABCC8/SCGN/PTPRN/RAB3A/CHGA/SYT4/RAB3B/SV2A/SVOP/SYP/SLC6A17/SCG3/TRIM9/RPH3A	16
CC	GO:0008021	synaptic vesicle	11/120	213/19886	6.88E-08	3.08E-06	2.68E-06	KIRREL3/ABCC8/RAB3A/SYT4/RAB3B/SV2A/SVOP/SYP/SLC6A17/TRIM9/RPH3A	11
CC	GO:0030672	synaptic vesicle membrane	9/120	126/19886	7.14E-08	3.08E-06	2.68E-06	ABCC8/RAB3A/SYT4/RAB3B/SV2A/SVOP/SYP/SLC6A17/RPH3A	9
CC	GO:0099501	exocytic vesicle membrane	9/120	126/19886	7.14E-08	3.08E-06	2.68E-06	ABCC8/RAB3A/SYT4/RAB3B/SV2A/SVOP/SYP/SLC6A17/RPH3A	9
CC	GO:0070382	exocytic vesicle	11/120	232/19886	1.63E-07	5.89E-06	5.11E-06	KIRREL3/ABCC8/RAB3A/SYT4/RAB3B/SV2A/SVOP/SYP/SLC6A17/TRIM9/RPH3A	11
CC	GO:0034705	potassium channel complex	7/120	90/19886	1.21E-06	3.72E-05	3.23E-05	ABCC8/DPP6/KCNMA1/KCNG3/KCNJ6/KCNA5/KCNC1	7
CC	GO:0043025	neuronal cell body	14/120	489/19886	1.52E-06	4.10E-05	3.56E-05	PTPRN/SYT4/UCHL1/ADCYAP1/ELAVL4/SV2A/GRIA4/PRPH/MAP1A/SEZ6L/GPM6A/L1CAM/STMN2/KCNC1	14
CC	GO:0150034	distal axon	10/120	276/19886	6.84E-06	0.000164121	0.000142366	SCGN/PTPRN/RAB3A/ELAVL4/CDK5R2/SYP/GPM6A/L1CAM/STMN2/KCNC1	10
CC	GO:0008076	voltage-gated potassium channel complex	6/120	79/19886	8.26E-06	0.000178472	0.000154815	DPP6/KCNMA1/KCNG3/KCNJ6/KCNA5/KCNC1	6
CC	GO:0034703	cation channel complex	8/120	193/19886	2.26E-05	0.000444355	0.000385454	ABCC8/DPP6/KCNMA1/KCNG3/KCNJ6/UNC80/KCNA5/KCNC1	8
CC	GO:0034702	monoatomic ion channel complex	9/120	300/19886	8.69E-05	0.00156376	0.001356478	ABCC8/GRIA4/DPP6/KCNMA1/KCNG3/KCNJ6/UNC80/KCNA5/KCNC1	9
CC	GO:0044306	neuron projection terminus	6/120	129/19886	0.000132368	0.002150437	0.001865389	SCGN/PTPRN/RAB3A/UCHL1/SYP/KCNC1	6
CC	GO:1902495	transmembrane transporter complex	10/120	394/19886	0.00013938	0.002150437	0.001865389	ABCC8/FXYD2/GRIA4/DPP6/KCNMA1/KCNG3/KCNJ6/UNC80/KCNA5/KCNC1	10
CC	GO:1990351	transporter complex	10/120	421/19886	0.000237821	0.003424617	0.002970671	ABCC8/FXYD2/GRIA4/DPP6/KCNMA1/KCNG3/KCNJ6/UNC80/KCNA5/KCNC1	10
CC	GO:0043679	axon terminus	5/120	113/19886	0.000614587	0.00829692	0.007197133	SCGN/PTPRN/RAB3A/SYP/KCNC1	5
CC	GO:0098978	glutamatergic synapse	9/120	407/19886	0.000816814	0.010378341	0.009002654	SYT4/ELAVL4/SV2A/RGS9/SLC6A17/NSG1/SH3GL2/TNR/GPM6A	9
CC	GO:0048786	presynaptic active zone	4/120	77/19886	0.001215211	0.014582528	0.012649561	RAB3A/SV2A/SYP/GPM6A	4
CC	GO:0043195	terminal bouton	3/120	45/19886	0.002527948	0.028738772	0.024929344	SCGN/RAB3A/SYP	3
CC	GO:0097060	synaptic membrane	8/120	393/19886	0.002663262	0.028763231	0.024950561	RGS9/GRIA4/SYP/NSG1/KCNMA1/GPM6A/RPH3A/KCNC1	8
CC	GO:0030426	growth cone	5/120	168/19886	0.003538802	0.036399105	0.031574273	ELAVL4/CDK5R2/GPM6A/L1CAM/STMN2	5
CC	GO:0030427	site of polarized growth	5/120	173/19886	0.004008649	0.039357646	0.034140648	ELAVL4/CDK5R2/GPM6A/L1CAM/STMN2	5
CC	GO:0090533	cation-transporting ATPase complex	2/120	19/19886	0.005774207	0.054227332	0.047039304	ABCC8/FXYD2	2
CC	GO:0045211	postsynaptic membrane	6/120	275/19886	0.006509957	0.054332839	0.047130826	RGS9/GRIA4/NSG1/KCNMA1/RPH3A/KCNC1	6
CC	GO:0060076	excitatory synapse	3/120	63/19886	0.006540064	0.054332839	0.047130826	ELFN1/SYP/GPM6A	3
CC	GO:1904115	axon cytoplasm	3/120	63/19886	0.006540064	0.054332839	0.047130826	UCHL1/TMEM108/MAP1A	3
CC	GO:0098533	ATPase dependent transmembrane transport complex	2/120	25/19886	0.009894216	0.076326808	0.066209415	ABCC8/FXYD2	2
CC	GO:0098992	neuronal dense core vesicle	2/120	25/19886	0.009894216	0.076326808	0.066209415	CHGA/SYT4	2
CC	GO:0044295	axonal growth cone	2/120	27/19886	0.011485811	0.085549492	0.074209599	GPM6A/L1CAM	2
CC	GO:0043204	perikaryon	4/120	149/19886	0.012721479	0.091594648	0.079453448	PTPRN/ADCYAP1/ELAVL4/PRPH	4
CC	GO:0016342	catenin complex	2/120	31/19886	0.014979804	0.101113678	0.087710696	CDH3/CDH18	2
CC	GO:0042788	polysomal ribosome	2/120	31/19886	0.014979804	0.101113678	0.087710696	ELAVL4/NR0B1	2
CC	GO:0120111	neuron projection cytoplasm	3/120	88/19886	0.016215319	0.106136631	0.092067838	UCHL1/TMEM108/MAP1A	3
CC	GO:0042734	presynaptic membrane	4/120	165/19886	0.017856462	0.112558656	0.0976386	RGS9/SYP/GPM6A/KCNC1	4
CC	GO:0098685	Schaffer collateral - CA1 synapse	3/120	92/19886	0.018238671	0.112558656	0.0976386	INA/SYP/TNR	3
CC	GO:0031045	dense core granule	2/120	37/19886	0.020957997	0.125747985	0.109079636	CHGA/SYT4	2
CC	GO:0043198	dendritic shaft	2/120	41/19886	0.025405087	0.14831078	0.128651651	KIRREL3/MAP1A	2
CC	GO:0030667	secretory granule membrane	5/120	314/19886	0.041801459	0.237608295	0.206112459	SLC30A2/CLEC5A/RAB3A/SYT4/SCG3	5
MF	GO:0005249	voltage-gated potassium channel activity	7/114	99/18496	2.62E-06	0.000740966	0.000697283	KCNH8/ABCC8/KCNMA1/KCNG3/KCNJ6/KCNA5/KCNC1	7
MF	GO:0005267	potassium channel activity	7/114	122/18496	1.05E-05	0.001483935	0.00139645	KCNH8/ABCC8/KCNMA1/KCNG3/KCNJ6/KCNA5/KCNC1	7
MF	GO:0022843	voltage-gated monoatomic cation channel activity	7/114	153/18496	4.54E-05	0.003780968	0.003558061	KCNH8/ABCC8/KCNMA1/KCNG3/KCNJ6/KCNA5/KCNC1	7
MF	GO:0015079	potassium ion transmembrane transporter activity	7/114	157/18496	5.34E-05	0.003780968	0.003558061	KCNH8/ABCC8/KCNMA1/KCNG3/KCNJ6/KCNA5/KCNC1	7
MF	GO:0005261	monoatomic cation channel activity	9/114	333/18496	0.000220473	0.009753015	0.009178028	KCNH8/ABCC8/KCNMA1/KCNG3/GPM6A/KCNJ6/UNC80/KCNA5/KCNC1	9
MF	GO:0005244	voltage-gated monoatomic ion channel activity	7/114	200/18496	0.000241241	0.009753015	0.009178028	KCNH8/ABCC8/KCNMA1/KCNG3/KCNJ6/KCNA5/KCNC1	7
MF	GO:0022832	voltage-gated channel activity	7/114	200/18496	0.000241241	0.009753015	0.009178028	KCNH8/ABCC8/KCNMA1/KCNG3/KCNJ6/KCNA5/KCNC1	7
MF	GO:0005216	monoatomic ion channel activity	10/114	443/18496	0.000415338	0.014692589	0.01382639	KCNH8/ABCC8/GRIA4/KCNMA1/KCNG3/GPM6A/KCNJ6/UNC80/KCNA5/KCNC1	10
MF	GO:0005251	delayed rectifier potassium channel activity	3/114	28/18496	0.00066765	0.020993893	0.019756202	KCNG3/KCNA5/KCNC1	3
MF	GO:0022839	monoatomic ion gated channel activity	8/114	325/18496	0.000914419	0.023995489	0.02258084	KCNH8/ABCC8/GRIA4/KCNMA1/KCNG3/KCNJ6/KCNA5/KCNC1	8
MF	GO:0022836	gated channel activity	8/114	326/18496	0.000932687	0.023995489	0.02258084	KCNH8/ABCC8/GRIA4/KCNMA1/KCNG3/KCNJ6/KCNA5/KCNC1	8
MF	GO:0008017	microtubule binding	7/114	273/18496	0.001518699	0.035618678	0.033518785	SPAG6/MTUS2/DYNC1I1/MAP1A/CLIP3/JAKMIP3/DCX	7
MF	GO:0046873	metal ion transmembrane transporter activity	9/114	441/18496	0.001636194	0.035618678	0.033518785	KCNH8/SLC30A2/ABCC8/KCNMA1/KCNG3/GPM6A/KCNJ6/KCNA5/KCNC1	9
MF	GO:0015631	tubulin binding	8/114	379/18496	0.002409535	0.048707029	0.045835516	SPAG6/MTUS2/DYNC1I1/MAP1A/CLIP3/JAKMIP3/STMN2/DCX	8
MF	GO:0005544	calcium-dependent phospholipid binding	3/114	53/18496	0.004269705	0.080555109	0.075805998	CPNE4/SYT4/RPH3A	3
MF	GO:0031489	myosin V binding	2/114	17/18496	0.004820837	0.085268555	0.080241564	RAB3A/RAB3B	2
MF	GO:0070696	transmembrane receptor protein serine/threonine kinase binding	2/114	23/18496	0.008754863	0.145742716	0.137150482	CFC1/BMP5	2
MF	GO:0003707	nuclear steroid receptor activity	2/114	25/18496	0.01029845	0.157236211	0.14796638	ESR1/RXRG	2
MF	GO:0017022	myosin binding	3/114	74/18496	0.010763478	0.157236211	0.14796638	RAB3A/RAB3B/STXBP5L	3
MF	GO:0030507	spectrin binding	2/114	26/18496	0.0111121	0.157236211	0.14796638	PTPRN/DYNC1I1	2
MF	GO:0005242	inward rectifier potassium channel activity	2/114	27/18496	0.011953164	0.161083116	0.151586492	ABCC8/KCNJ6	2
MF	GO:0035925	mRNA 3'-UTR AU-rich region binding	2/114	28/18496	0.012821281	0.16492829	0.155204975	MEX3D/ELAVL4	2
MF	GO:0033612	receptor serine/threonine kinase binding	2/114	29/18496	0.01371609	0.165693507	0.155925079	CFC1/BMP5	2
MF	GO:0005184	neuropeptide hormone activity	2/114	30/18496	0.014637236	0.165693507	0.155925079	ADCYAP1/PPY	2
MF	GO:0160041	neuropeptide activity	2/114	30/18496	0.014637236	0.165693507	0.155925079	ADCYAP1/PPY	2
MF	GO:0004864	protein phosphatase inhibitor activity	2/114	44/18496	0.03010699	0.327703003	0.308383336	ELFN1/PPP1R1A	2
MF	GO:0019212	phosphatase inhibitor activity	2/114	47/18496	0.033996899	0.356337866	0.335330035	ELFN1/PPP1R1A	2
MF	GO:0004879	nuclear receptor activity	2/114	52/18496	0.040885565	0.398986724	0.375464538	ESR1/RXRG	2
MF	GO:0098531	ligand-activated transcription factor activity	2/114	52/18496	0.040885565	0.398986724	0.375464538	ESR1/RXRG	2
MF	GO:0005179	hormone activity	3/114	126/18496	0.043012743	0.405753538	0.381832417	ADCYAP1/FNDC5/PPY	3
