# Supplementary material for: Screening and predictive analysis of common regulatory genes in diabetes and rectal cancer: transcriptional and drug modulation mechanisms
Source: Eur J Med Res. 2025 Dec 10;31:69. doi: 10.1186/s40001-025-03640-x (PMC12801799; doi:10.1186/s40001-025-03640-x)
Supplement: Supplementary file 4 — Supplementary material 4. Table 4 KEGG enrichment analysis results [file 40001_2025_3640_MOESM4_ESM.txt]

Supplementary Table 4 KEGG enrichment analysis results
category	subcategory	ID	Description	GeneRatio	BgRatio	pvalue	p.adjust	qvalue	geneID	Count
Organismal Systems	Endocrine system	hsa04911	Insulin secretion	6/45	86/8662	4.80E-06	0.000508493	0.000494859	ABCC8/RAB3A/ADCYAP1/FXYD2/FFAR1/KCNMA1	6
Environmental Information Processing	Signal transduction	hsa04350	TGF-beta signaling pathway	4/45	108/8662	0.002298674	0.121829715	0.118563178	TGIF1/SMAD9/ACVR1C/BMP5	4
Environmental Information Processing	Signaling molecules and interaction	hsa04514	Cell adhesion molecules	4/45	157/8662	0.008690723	0.307072215	0.298838899	CDH3/CLDN2/CLDN1/L1CAM	4
Organismal Systems	Environmental adaptation	hsa04713	Circadian entrainment	3/45	97/8662	0.013752281	0.364435437	0.354664079	ADCYAP1/GRIA4/KCNJ6	3
Organismal Systems	Digestive system	hsa04973	Carbohydrate digestion and absorption	2/45	47/8662	0.024602694	0.435471245	0.423795253	FXYD2/G6PC2	2
Organismal Systems	Endocrine system	hsa04919	Thyroid hormone signaling pathway	3/45	121/8662	0.024649316	0.435471245	0.423795253	FXYD2/ESR1/RXRG	3
Organismal Systems	Excretory system	hsa04961	Endocrine and other factor-regulated calcium reabsorption	2/45	53/8662	0.030754268	0.465707484	0.453220789	FXYD2/ESR1	2
Organismal Systems	Endocrine system	hsa04924	Renin secretion	2/45	69/8662	0.049705517	0.568491824	0.553249243	ADCYAP1/KCNMA1	2
