# Supplementary material for: Screening and predictive analysis of common regulatory genes in diabetes and rectal cancer: transcriptional and drug modulation mechanisms
Source: Eur J Med Res. 2025 Dec 10;31:69. doi: 10.1186/s40001-025-03640-x (PMC12801799; doi:10.1186/s40001-025-03640-x)
Supplement: Supplementary file 5 — Supplementary material 5. Table 5 The top 15 MCC score of PPI [file 40001_2025_3640_MOESM5_ESM.txt]

Supplementary Table 5 MCC score of PPI
node_name	MCC	BottleNeck	EcCentricity	Closeness	Radiality	Betweenness	Stress	ClusteringCoefficient
TMEM108	1	1	0.12698	16.86905	4.33157	0	0	0
STXBP5L	1	1	0.14815	16.01667	4.30335	0	0	0
RGS9	1	1	0.11111	13.12976	3.25926	0	0	0
RPH3A	4	2	0.14815	23.75	5.36155	13.53333	48	0.66667
RAB3B	4	1	0.14815	22.11667	5.12169	3.3	12	0.66667
RAB3A	14	4	0.17778	27.81667	5.71429	120.44762	390	0.33333
PPP1R1A	1	1	0.11111	13.12976	3.25926	0	0	0
SVOP	6	2	0.14815	25	5.44621	18.6	60	0.5
LINGO2	1	1	0.01852	1.83333	0.18519	0	0	0
RGS7	3	3	0.12698	16.9119	4.13404	246	474	0
PCP4	1	1	0.12698	15.57857	4.0776	0	0	0
KCNH8	1	1	0.12698	16.27857	4.2328	0	0	0
TAGLN3	3	1	0.14815	22.28333	5.1358	6.7	16	0.33333
L1CAM	3	1	0.14815	23.75	5.36155	23.11429	92	0.33333
INA	5	2	0.14815	24.25	5.37566	25.30476	58	0.33333
SV2A	6	1	0.14815	24.41667	5.38977	4.96667	16	0.5
GRIA4	2	1	0.14815	22.66667	5.29101	0	0	1
FFAR4	1	1	0.12698	15.0619	3.99295	0	0	0
FAM107A	1	1	0.12698	18.43571	4.72663	0	0	0
NR0B1	1	1	0.12698	18.36905	4.69841	0	0	0
ELFN1	1	1	0.12698	16.27857	4.2328	0	0	0
STMN2	6	1	0.14815	23.55	5.24868	10.5	38	0.5
UNC5D	1	1	0.12698	18.93571	4.76896	0	0	0
MYT1L	4	1	0.14815	22.88333	5.22046	2.8	14	0.66667
SH3GL2	5	2	0.14815	23.78333	5.20635	138.76667	394	0.1
DYNC1I1	2	1	0.14815	23.08333	5.33333	18.54286	84	0
GPM6A	6	2	0.14815	26.6	5.60141	249.16667	670	0.2
SPAG6	1	1	0.02778	1	0.08333	0	0	0
DDX25	1	1	0.02778	1	0.08333	0	0	0
ELAVL4	12	8	0.14815	28.1	5.64374	315.44921	868	0.17857
DCX	2	1	0.14815	23.6	5.40388	0	0	1
RXRG	1	1	0.02778	1	0.08333	0	0	0
CYP27B1	1	1	0.02778	1	0.08333	0	0	0
SCG3	6	1	0.17778	26.23333	5.70018	0	0	1
SCGN	2	2	0.17778	21.43333	5.17813	124	168	0
UCHL1	6	4	0.17778	26.48333	5.68607	36.91111	146	0.5
G6PC2	2	1	0.17778	21.43333	5.17813	0	0	1
FGA	1	1	0.17778	20.76667	5.14991	0	0	0
CRYBA2	1	1	0.12698	15.95238	4.21869	0	0	0
SYT4	33	11	0.17778	32.65	5.94004	776.67302	1834	0.17582
CDK5R2	2	2	0.14815	21.45	5.09347	124	198	0
CLDN1	2	1	0.11111	15.61429	3.9224	0	0	1
CLDN2	2	1	0.11111	15.61429	3.9224	0	0	1
CDH3	4	4	0.12698	20.36905	4.78307	364	610	0.16667
CDH18	1	1	0.11111	15.11429	3.90829	0	0	0
DPP6	4	5	0.17778	23.1	5.2769	262.86667	776	0
C9orf135	1	1	0.14815	16.7	4.40212	0	0	0
TFAP2A	2	2	0.12698	19.71905	4.8254	51.43333	132	0
RALYL	2	2	0.02778	2.5	0.22222	4	4	0
NAP1L5	1	1	0.01852	1.83333	0.18519	0	0	0
ANKRD34C	2	2	0.02778	2.5	0.22222	4	4	0
MTUS2	1	1	0.12698	18.50238	4.71252	0	0	0
ESR1	5	8	0.14815	26.5	5.57319	713.23333	1268	0.1
KIRREL3	1	1	0.12698	18.50238	4.71252	0	0	0
LMO1	1	1	0.12698	18.50238	4.71252	0	0	0
SYP	37	59	0.17778	35.98333	6.15168	1869.92698	3836	0.11765
ALK	6	7	0.14815	26.91667	5.5873	604.78571	1026	0.06667
CFC1	1	1	0.12698	15.81905	4.16226	0	0	0
SMAD9	3	2	0.14815	19.41667	4.75485	123.33333	182	0.33333
BMP5	3	1	0.14815	18.31667	4.51499	26.2	58	0.33333
ACVR1C	4	3	0.14815	21.55	5.03704	227.78571	392	0.16667
KCNJ6	3	5	0.14815	21.03333	4.95238	478	934	0
PPY	8	12	0.22222	27.16667	5.79894	255.96667	684	0.66667
RFX6	6	1	0.17778	23.55	5.41799	0	0	1
PTPRN	8	2	0.17778	26.88333	5.67196	233.47619	646	0.4
FXYD2	1	1	0.14815	19.2	4.83951	0	0	0
KCNMA1	2	1	0.14815	20.13333	4.92416	0	0	1
KCNC1	4	3	0.14815	22.46667	5.10758	321.15556	806	0
KCNA5	3	3	0.14815	21.36667	5.05115	159.64762	238	0.33333
FFAR1	2	2	0.14815	19.86667	4.86772	124	238	0
CHGA	24	7	0.22222	32	6.02469	952.40952	1966	0.2
ABCC8	14	17	0.17778	28.85	5.71429	1313.00317	2826	0.11111
