# Supplementary material for: Screening and predictive analysis of common regulatory genes in diabetes and rectal cancer: transcriptional and drug modulation mechanisms
Source: Eur J Med Res. 2025 Dec 10;31:69. doi: 10.1186/s40001-025-03640-x (PMC12801799; doi:10.1186/s40001-025-03640-x)
Supplement: Supplementary file 6 — Supplementary material 6. Table 6 GeneMANIA database prediction results [file 40001_2025_3640_MOESM6_ESM.txt]

Supplementary Table 6 GeneMANIA database predict results
Symbol	Description	Score	Functions	Links
SVOP		0.718229493	exocytic vesicle, presynapse, transport vesicle	http://www.ncbi.nlm.nih.gov/sites/entrez?db=gene&cmd=search&term=55530
SCG3		0.656561953		http://www.ncbi.nlm.nih.gov/sites/entrez?db=gene&cmd=search&term=29106
CHGA		0.627558976	amine transport, catecholamine secretion, catecholamine transport, hormone secretion, hormone transport, insulin secretion, monoamine transport, peptide hormone secretion, protein secretion, regulation of amine transport, regulation of catecholamine secretion, regulation of hormone secretion, regulation of peptide secretion, regulation of protein secretion	http://www.ncbi.nlm.nih.gov/sites/entrez?db=gene&cmd=search&term=1113
PPY		0.612315798		http://www.ncbi.nlm.nih.gov/sites/entrez?db=gene&cmd=search&term=5539
SYT4		0.612007967	amine transport, calcium-ion regulated exocytosis, catecholamine secretion, catecholamine transport, dendrite extension, developmental growth, developmental growth involved in morphogenesis, dopamine transport, exocytic vesicle, exocytic vesicle membrane, intrinsic component of synaptic vesicle membrane, monoamine transport, neuron projection extension, positive regulation of exocytosis, positive…	http://www.ncbi.nlm.nih.gov/sites/entrez?db=gene&cmd=search&term=6860
UCHL1		0.609689209		http://www.ncbi.nlm.nih.gov/sites/entrez?db=gene&cmd=search&term=7345
SV2A		0.59753281	exocytic vesicle, exocytic vesicle membrane, presynapse, synaptic vesicle, transport vesicle, transport vesicle membrane	http://www.ncbi.nlm.nih.gov/sites/entrez?db=gene&cmd=search&term=9900
GPM6A		0.594943399	positive regulation of cell projection organization, synapse organization	http://www.ncbi.nlm.nih.gov/sites/entrez?db=gene&cmd=search&term=2823
ABCC8		0.580785989	hormone secretion, hormone transport, insulin secretion, peptide hormone secretion, protein secretion, regulation of hormone secretion, regulation of peptide secretion, regulation of protein secretion	http://www.ncbi.nlm.nih.gov/sites/entrez?db=gene&cmd=search&term=6833
ALK		0.574168829	dendrite development, positive regulation of cell projection organization, regulation of neuron projection development, transmembrane receptor protein kinase activity	http://www.ncbi.nlm.nih.gov/sites/entrez?db=gene&cmd=search&term=238
RAB3A		0.562075659	calcium-ion regulated exocytosis, clathrin-sculpted vesicle, exocytic process, exocytic vesicle, exocytic vesicle membrane, intrinsic component of synaptic vesicle membrane, membrane docking, modulation of chemical synaptic transmission, myosin binding, neurotransmitter secretion, neurotransmitter transport, organelle localization by membrane tethering, positive regulation of exocytosis, positive…	http://www.ncbi.nlm.nih.gov/sites/entrez?db=gene&cmd=search&term=5864
STMN2		0.553861679	positive regulation of cell projection organization, regulation of neuron projection development	http://www.ncbi.nlm.nih.gov/sites/entrez?db=gene&cmd=search&term=11075
SYP		0.539855056	exocytic vesicle, exocytic vesicle membrane, intrinsic component of synaptic vesicle membrane, modulation of chemical synaptic transmission, presynapse, regulation of synaptic plasticity, regulation of trans-synaptic signaling, synaptic vesicle, synaptic vesicle membrane, syntaxin binding, transport vesicle, transport vesicle membrane	http://www.ncbi.nlm.nih.gov/sites/entrez?db=gene&cmd=search&term=6855
ELAVL4		0.538423655		http://www.ncbi.nlm.nih.gov/sites/entrez?db=gene&cmd=search&term=1996
PTPRN		0.50948402	cellular response to glucose stimulus, exocytic vesicle, hormone secretion, hormone transport, insulin secretion, ovulation cycle, peptide hormone secretion, phosphoprotein phosphatase activity, presynapse, protein secretion, response to carbohydrate, response to hexose, response to monosaccharide, rhythmic process, transport vesicle	http://www.ncbi.nlm.nih.gov/sites/entrez?db=gene&cmd=search&term=5798
SYT1		0.065580418	amine transport, calcium-ion regulated exocytosis, catecholamine secretion, catecholamine transport, clathrin-sculpted vesicle, dendrite extension, developmental growth, developmental growth involved in morphogenesis, dopamine transport, exocytic vesicle, exocytic vesicle membrane, modulation of chemical synaptic transmission, monoamine transport, neuron projection extension, neurotransmitter sec…	http://www.ncbi.nlm.nih.gov/sites/entrez?db=gene&cmd=search&term=6857
RGS6		0.063344498		http://www.ncbi.nlm.nih.gov/sites/entrez?db=gene&cmd=search&term=9628
ENSA		0.061566843	hormone secretion, hormone transport, insulin secretion, peptide hormone secretion, protein secretion, regulation of hormone secretion, regulation of peptide secretion, regulation of protein secretion	http://www.ncbi.nlm.nih.gov/sites/entrez?db=gene&cmd=search&term=2029
PTPRT		0.042865705	phosphoprotein phosphatase activity	http://www.ncbi.nlm.nih.gov/sites/entrez?db=gene&cmd=search&term=11122
EPHA1		0.035879668	transmembrane receptor protein kinase activity	http://www.ncbi.nlm.nih.gov/sites/entrez?db=gene&cmd=search&term=2041
CELF5		0.035260528	alternative mRNA splicing, via spliceosome, mRNA splicing, via spliceosome, regulation of mRNA processing, regulation of mRNA splicing, via spliceosome, regulation of RNA splicing, spliceosomal complex assembly	http://www.ncbi.nlm.nih.gov/sites/entrez?db=gene&cmd=search&term=60680
PTPRN2		0.034436279	cellular response to glucose stimulus, exocytic vesicle, exocytic vesicle membrane, hormone secretion, hormone transport, insulin secretion, neurotransmitter transport, peptide hormone secretion, phosphoprotein phosphatase activity, presynapse, protein secretion, regulation of neurotransmitter levels, response to carbohydrate, response to hexose, response to monosaccharide, secretory granule memb…	http://www.ncbi.nlm.nih.gov/sites/entrez?db=gene&cmd=search&term=5799
CELF6		0.033793526	alternative mRNA splicing, via spliceosome, mRNA splicing, via spliceosome, regulation of mRNA processing, regulation of mRNA splicing, via spliceosome, regulation of RNA splicing, spliceosomal complex assembly	http://www.ncbi.nlm.nih.gov/sites/entrez?db=gene&cmd=search&term=60677
PTPN5		0.029729678	phosphoprotein phosphatase activity	http://www.ncbi.nlm.nih.gov/sites/entrez?db=gene&cmd=search&term=84867
RGS20		0.028775017		http://www.ncbi.nlm.nih.gov/sites/entrez?db=gene&cmd=search&term=8601
ABCC9		0.028560258		http://www.ncbi.nlm.nih.gov/sites/entrez?db=gene&cmd=search&term=10060
OPRM1		0.021000871	protein secretion, regulation of peptide secretion, regulation of protein secretion	http://www.ncbi.nlm.nih.gov/sites/entrez?db=gene&cmd=search&term=4988
EPOR		0.020555846		http://www.ncbi.nlm.nih.gov/sites/entrez?db=gene&cmd=search&term=2057
MIF		0.020403792	positive regulation of secretion, positive regulation of secretion by cell, protein secretion, regulation of peptide secretion, regulation of protein secretion	http://www.ncbi.nlm.nih.gov/sites/entrez?db=gene&cmd=search&term=4282
SYTL5		0.017545207	transport vesicle	http://www.ncbi.nlm.nih.gov/sites/entrez?db=gene&cmd=search&term=94122
RPH3A		0.016844606	exocytic vesicle, exocytic vesicle membrane, presynapse, synaptic vesicle, transport vesicle, transport vesicle membrane	http://www.ncbi.nlm.nih.gov/sites/entrez?db=gene&cmd=search&term=22895
CELF1		0.016584921	alternative mRNA splicing, via spliceosome, mRNA splicing, via spliceosome, regulation of mRNA processing, regulation of mRNA splicing, via spliceosome, regulation of RNA splicing, spliceosomal complex assembly	http://www.ncbi.nlm.nih.gov/sites/entrez?db=gene&cmd=search&term=10658
RAB3C		0.016322544	exocytic process, exocytic vesicle, membrane docking, myosin binding, organelle localization by membrane tethering, presynapse, transport vesicle, vesicle docking	http://www.ncbi.nlm.nih.gov/sites/entrez?db=gene&cmd=search&term=115827
RAB3IP		0.014354619	exocytic vesicle, membrane docking, organelle localization by membrane tethering, transport vesicle	http://www.ncbi.nlm.nih.gov/sites/entrez?db=gene&cmd=search&term=117177
ELAVL2		0.014331862		http://www.ncbi.nlm.nih.gov/sites/entrez?db=gene&cmd=search&term=1993
VAMP2		0.013553607	clathrin-sculpted vesicle, exocytic process, exocytic vesicle, exocytic vesicle membrane, hormone secretion, hormone transport, modulation of chemical synaptic transmission, neurotransmitter secretion, neurotransmitter transport, presynapse, regulation of hormone secretion, regulation of neurotransmitter levels, regulation of synaptic plasticity, regulation of trans-synaptic signaling, response t…	http://www.ncbi.nlm.nih.gov/sites/entrez?db=gene&cmd=search&term=6844
MAPK10		0.013292926	rhythmic process	http://www.ncbi.nlm.nih.gov/sites/entrez?db=gene&cmd=search&term=5602
CDK16		0.012635574	cellular response to glucose stimulus, exocytic vesicle, hormone secretion, hormone transport, insulin secretion, peptide hormone secretion, presynapse, protein secretion, regulation of hormone secretion, regulation of peptide secretion, regulation of protein secretion, response to carbohydrate, response to hexose, response to monosaccharide, transport vesicle	http://www.ncbi.nlm.nih.gov/sites/entrez?db=gene&cmd=search&term=5127
SHC3		0.012498566		http://www.ncbi.nlm.nih.gov/sites/entrez?db=gene&cmd=search&term=53358
MAPK9		0.011791652	rhythmic process	http://www.ncbi.nlm.nih.gov/sites/entrez?db=gene&cmd=search&term=5601
RABAC1		0.011379466		http://www.ncbi.nlm.nih.gov/sites/entrez?db=gene&cmd=search&term=10567
RABIF		0.011308772		http://www.ncbi.nlm.nih.gov/sites/entrez?db=gene&cmd=search&term=5877
CELF2		0.011050054	alternative mRNA splicing, via spliceosome, mRNA splicing, via spliceosome, regulation of mRNA processing, regulation of mRNA splicing, via spliceosome, regulation of RNA splicing, spliceosomal complex assembly	http://www.ncbi.nlm.nih.gov/sites/entrez?db=gene&cmd=search&term=10659
SYTL4		0.01017082	positive regulation of secretion, positive regulation of secretion by cell, protein secretion, regulation of exocytosis, regulation of peptide secretion, regulation of protein secretion, secretory granule membrane, transport vesicle	http://www.ncbi.nlm.nih.gov/sites/entrez?db=gene&cmd=search&term=94121
RAB3B		0.009894539	amine transport, catecholamine transport, dopamine transport, exocytic process, exocytic vesicle, exocytic vesicle membrane, intrinsic component of synaptic vesicle membrane, membrane docking, monoamine transport, myosin binding, neurotransmitter transport, organelle localization by membrane tethering, presynapse, regulation of amine transport, regulation of neurotransmitter levels, synaptic vesi…	http://www.ncbi.nlm.nih.gov/sites/entrez?db=gene&cmd=search&term=5865
PTPRS		0.009346304	dendrite development, developmental growth, developmental growth involved in morphogenesis, exocytic vesicle, exocytic vesicle membrane, intrinsic component of synaptic vesicle membrane, neuron projection extension, phosphoprotein phosphatase activity, presynapse, regulation of neuron projection development, synapse organization, synaptic vesicle, synaptic vesicle membrane, transport vesicle, tra…	http://www.ncbi.nlm.nih.gov/sites/entrez?db=gene&cmd=search&term=5802
CHML		0.009293933		http://www.ncbi.nlm.nih.gov/sites/entrez?db=gene&cmd=search&term=1122
SRCIN1		0.008827965	dendrite development, regulation of neuron projection development, synapse organization	http://www.ncbi.nlm.nih.gov/sites/entrez?db=gene&cmd=search&term=80725
RBM23		0.008564251	mRNA splicing, via spliceosome, regulation of mRNA processing, regulation of RNA splicing	http://www.ncbi.nlm.nih.gov/sites/entrez?db=gene&cmd=search&term=55147
MDK		0.008543595	developmental growth, ovulation cycle, positive regulation of cell projection organization, regulation of neuron projection development, rhythmic process	http://www.ncbi.nlm.nih.gov/sites/entrez?db=gene&cmd=search&term=4192
RIMS2		0.008136144	calcium-ion regulated exocytosis, dendrite extension, developmental growth, developmental growth involved in morphogenesis, hormone secretion, hormone transport, modulation of chemical synaptic transmission, neuron projection extension, neurotransmitter secretion, neurotransmitter transport, peptide hormone secretion, presynapse, protein secretion, regulation of dendrite extension, regulation of …	http://www.ncbi.nlm.nih.gov/sites/entrez?db=gene&cmd=search&term=9699
PTN		0.007958583	dendrite development, developmental growth, modulation of chemical synaptic transmission, ovulation cycle, positive regulation of cell projection organization, regulation of neuron projection development, regulation of synaptic plasticity, regulation of trans-synaptic signaling, rhythmic process	http://www.ncbi.nlm.nih.gov/sites/entrez?db=gene&cmd=search&term=5764
RAB3D		0.007941288	exocytic process, exocytic vesicle, membrane docking, myosin binding, organelle localization by membrane tethering, positive regulation of exocytosis, positive regulation of secretion, positive regulation of secretion by cell, presynapse, regulation of exocytosis, regulation of regulated secretory pathway, secretory granule membrane, transport vesicle, vesicle docking	http://www.ncbi.nlm.nih.gov/sites/entrez?db=gene&cmd=search&term=9545
ATP6V0C		0.007295648	secretory granule membrane	http://www.ncbi.nlm.nih.gov/sites/entrez?db=gene&cmd=search&term=527
UBE2I		0.007245317		http://www.ncbi.nlm.nih.gov/sites/entrez?db=gene&cmd=search&term=7329
MAPK8		0.007146621	rhythmic process	http://www.ncbi.nlm.nih.gov/sites/entrez?db=gene&cmd=search&term=5599
RBM10		0.007140931		http://www.ncbi.nlm.nih.gov/sites/entrez?db=gene&cmd=search&term=8241
EPHB3		0.006501452	dendrite development, regulation of neuron projection development, synapse organization, transmembrane receptor protein kinase activity	http://www.ncbi.nlm.nih.gov/sites/entrez?db=gene&cmd=search&term=2049
JAK3		0.006397131		http://www.ncbi.nlm.nih.gov/sites/entrez?db=gene&cmd=search&term=3718
NEDD8		0.006277212		http://www.ncbi.nlm.nih.gov/sites/entrez?db=gene&cmd=search&term=4738
LTK		0.006245548	positive regulation of cell projection organization, regulation of neuron projection development, transmembrane receptor protein kinase activity	http://www.ncbi.nlm.nih.gov/sites/entrez?db=gene&cmd=search&term=4058
MAGI2		0.005900117	developmental growth, developmental growth involved in morphogenesis, positive regulation of cell projection organization, regulation of neuron projection development	http://www.ncbi.nlm.nih.gov/sites/entrez?db=gene&cmd=search&term=9863
TAGLN3		0.005601324		http://www.ncbi.nlm.nih.gov/sites/entrez?db=gene&cmd=search&term=29114
CBLN2		0.005567541	synapse organization	http://www.ncbi.nlm.nih.gov/sites/entrez?db=gene&cmd=search&term=147381
RPH3AL		0.005522279		http://www.ncbi.nlm.nih.gov/sites/entrez?db=gene&cmd=search&term=9501
