# Supplementary material for: Screening and predictive analysis of common regulatory genes in diabetes and rectal cancer: transcriptional and drug modulation mechanisms
Source: Eur J Med Res. 2025 Dec 10;31:69. doi: 10.1186/s40001-025-03640-x (PMC12801799; doi:10.1186/s40001-025-03640-x)
Supplement: Supplementary file 7 — Supplementary material 7 [file 40001_2025_3640_MOESM7_ESM.txt]

Matrix ID	Name	Score	Relative score	Sequence ID	Start	End	Strand	Predicted sequence
MA0079.5	MA0079.5.SP1	16.177696	1	SYP	1904	1912	+	ggggcgggg
MA0079.3	MA0079.3.SP1	16.340551	0.98672354	SYP	1903	1913	-	gccccgcccct
MA0079.3	MA0079.3.SP1	14.433966	0.9627365	SYP	1987	1997	+	ctcccgccccc
MA0079.5	MA0079.5.SP1	13.859305	0.9597186	SYP	1988	1996	-	ggggcggga
MA0079.5	MA0079.5.SP1	12.87616	0.9426366	SYP	1956	1964	-	ggggcgcgg
MA0079.3	MA0079.3.SP1	12.677246	0.9406349	SYP	584	594	-	cctccgcctcc
MA0079.3	MA0079.3.SP1	12.677246	0.9406349	SYP	1042	1052	+	cctccgcctcc
MA0079.5	MA0079.5.SP1	12.692887	0.9394523	SYP	1945	1953	-	ggggcggcg
MA0079.1	MA0079.1.SP1	9.969885	0.9346285	SYP	512	521	+	tgggcgtggt
MA0079.4	MA0079.4.SP1	14.317371	0.9235558	SYP	1902	1916	-	gcagccccgcccctc
MA0079.5	MA0079.5.SP1	10.557769	0.9023552	SYP	1895	1903	+	ggggcgcga
MA0079.1	MA0079.1.SP1	8.938865	0.89866483	SYP	558	567	+	gaggcaggga
MA0079.3	MA0079.3.SP1	9.226421	0.89721954	SYP	1944	1954	+	gcgccgccccc
MA0079.3	MA0079.3.SP1	8.750145	0.8912275	SYP	1888	1898	-	ccccctccttg
MA0079.4	MA0079.4.SP1	10.22488	0.88730675	SYP	510	524	-	accaccacgcccatc
MA0079.1	MA0079.1.SP1	8.59829	0.8867851	SYP	1904	1913	+	ggggcggggc
MA0079.5	MA0079.5.SP1	9.367882	0.8816812	SYP	1763	1771	-	gggccgggg
MA0079.5	MA0079.5.SP1	9.367882	0.8816812	SYP	1951	1959	-	gcggcgggg
MA0079.5	MA0079.5.SP1	9.367882	0.8816812	SYP	1961	1969	-	ggcgcgggg
MA0079.3	MA0079.3.SP1	7.9401827	0.8810373	SYP	1468	1478	-	ctcctgccccc
MA0079.1	MA0079.1.SP1	8.273666	0.87546164	SYP	1088	1097	+	gtggctggga
MA0079.3	MA0079.3.SP1	6.5703797	0.86380357	SYP	1762	1772	+	tccccggccct
MA0079.5	MA0079.5.SP1	8.067346	0.85908467	SYP	1758	1766	-	ggggagagg
MA0079.5	MA0079.5.SP1	8.020052	0.858263	SYP	1	9	-	gaggcggag
MA0079.5	MA0079.5.SP1	8.020052	0.858263	SYP	585	593	+	gaggcggag
MA0079.5	MA0079.5.SP1	8.020052	0.858263	SYP	1043	1051	-	gaggcggag
MA0079.3	MA0079.3.SP1	6.1250873	0.8582012	SYP	1955	1965	+	gccgcgccccg
MA0079.3	MA0079.3.SP1	6.1250873	0.8582012	SYP	1960	1970	+	gccccgcgccg
MA0079.1	MA0079.1.SP1	7.708509	0.85574806	SYP	548	557	+	cagggagggt
MA0079.3	MA0079.3.SP1	5.926583	0.85570383	SYP	1965	1975	+	gcgccgccctt
MA0079.3	MA0079.3.SP1	5.883898	0.8551668	SYP	1894	1904	-	ctcgcgccccc
MA0079.3	MA0079.3.SP1	5.366296	0.8486548	SYP	1763	1773	+	ccccggccctc
MA0079.3	MA0079.3.SP1	5.263952	0.8473672	SYP	1950	1960	+	cccccgccgcg
MA0079.3	MA0079.3.SP1	5.106725	0.8453891	SYP	557	567	-	tccctgcctca
MA0079.3	MA0079.3.SP1	5.099003	0.84529203	SYP	1755	1765	+	tctcctctccc
MA0079.3	MA0079.3.SP1	4.8519063	0.8421832	SYP	552	562	-	gcctcaccctc
MA0079.5	MA0079.5.SP1	7.04949	0.84139967	SYP	1469	1477	+	ggggcagga
MA0079.1	MA0079.1.SP1	7.1350036	0.83574325	SYP	1950	1959	-	gcggcggggg
MA0079.1	MA0079.1.SP1	7.097618	0.83443916	SYP	1880	1889	+	gtggcgggca
MA0079.3	MA0079.3.SP1	4.2067523	0.8340664	SYP	1816	1826	+	ctccagcctcc
MA0079.3	MA0079.3.SP1	4.160728	0.8334874	SYP	1757	1767	+	tcctctccccg
MA0079.5	MA0079.5.SP1	6.592949	0.8334674	SYP	1470	1478	+	gggcaggag
MA0079.5	MA0079.5.SP1	6.592949	0.8334674	SYP	1756	1764	-	ggagaggag
MA0079.3	MA0079.3.SP1	4.1392546	0.8332172	SYP	403	413	-	cctcggcctcc
MA0079.3	MA0079.3.SP1	4.1392546	0.8332172	SYP	1074	1084	+	cctcagcctcc
MA0079.3	MA0079.3.SP1	4.0328336	0.83187836	SYP	1469	1479	-	actcctgcccc
MA0079.4	MA0079.4.SP1	3.8478467	0.83082235	SYP	322	336	-	atggacactcccaaa
MA0079.1	MA0079.1.SP1	6.964728	0.8298037	SYP	410	419	+	gaggcaggca
MA0079.4	MA0079.4.SP1	3.6555223	0.8291189	SYP	1330	1344	-	aaaactaggcccatc
MA0079.1	MA0079.1.SP1	6.9128494	0.82799417	SYP	1762	1771	-	gggccgggga
MA0079.3	MA0079.3.SP1	3.6806295	0.8274472	SYP	920	930	+	tcaccaccctg
MA0079.1	MA0079.1.SP1	6.8570848	0.826049	SYP	1955	1964	-	ggggcgcggc
MA0079.5	MA0079.5.SP1	6.0663447	0.8243178	SYP	1963	1971	-	gcggcgcgg
MA0079.3	MA0079.3.SP1	3.364975	0.8234759	SYP	1068	1078	+	ctcctgcctca
MA0079.5	MA0079.5.SP1	5.951315	0.82231915	SYP	1966	1974	-	agggcggcg
MA0079.1	MA0079.1.SP1	6.7241945	0.8214136	SYP	1988	1997	-	gggggcggga
MA0079.5	MA0079.5.SP1	5.8830724	0.8211335	SYP	1954	1962	-	ggcgcggcg
MA0079.3	MA0079.3.SP1	3.0695164	0.8197587	SYP	1815	1825	+	gctccagcctc
MA0079.3	MA0079.3.SP1	2.9380777	0.8181051	SYP	511	521	-	accacgcccat
MA0079.5	MA0079.5.SP1	5.7016606	0.8179815	SYP	1827	1835	+	gggccggaa
MA0079.1	MA0079.1.SP1	6.6241536	0.81792396	SYP	1987	1996	-	ggggcgggag
MA0079.3	MA0079.3.SP1	2.8950717	0.817564	SYP	558	568	-	ctccctgcctc
MA0079.3	MA0079.3.SP1	2.8544323	0.81705266	SYP	1067	1077	+	tctcctgcctc
MA0079.3	MA0079.3.SP1	2.6959057	0.8150583	SYP	1435	1445	-	tttcttcctct
MA0079.1	MA0079.1.SP1	6.53246	0.8147256	SYP	610	619	-	gtggcatgat
MA0079.1	MA0079.1.SP1	6.53246	0.8147256	SYP	1984	1993	-	gcgggaggct
MA0079.5	MA0079.5.SP1	5.381256	0.8124146	SYP	512	520	+	tgggcgtgg
MA0079.3	MA0079.3.SP1	2.424363	0.81164193	SYP	1212	1222	+	cttcggcctcc
MA0079.3	MA0079.3.SP1	2.3786283	0.81106657	SYP	548	558	-	caccctccctg
MA0079.3	MA0079.3.SP1	2.3707604	0.8109675	SYP	1353	1363	-	aaccctccttc
MA0079.1	MA0079.1.SP1	6.39957	0.8100901	SYP	323	332	+	ttgggagtgt
MA0079.4	MA0079.4.SP1	1.4282902	0.80939126	SYP	1039	1053	+	caacctccgcctcct
MA0079.4	MA0079.4.SP1	1.190301	0.8072832	SYP	583	597	-	caacctccgcctccc
MA0079.3	MA0079.3.SP1	2.065714	0.8071297	SYP	468	478	+	accccatctct
MA0079.3	MA0079.3.SP1	2.065714	0.8071297	SYP	1144	1154	-	accccatctct
MA0079.3	MA0079.3.SP1	2.0618582	0.8070812	SYP	1879	1889	-	tgcccgccacg
MA0079.3	MA0079.3.SP1	2.0430946	0.8068452	SYP	409	419	-	tgcctgcctcg
MA0079.3	MA0079.3.SP1	1.5879036	0.8011183	SYP	600	610	-	tctccgcttac
MA0079.5	MA0079.5.SP1	16.177696	1	ESR1	1775	1783	-	ggggcgggg
MA0079.3	MA0079.3.SP1	16.148857	0.98431176	ESR1	1774	1784	+	cccccgccccc
MA0079.5	MA0079.5.SP1	14.829866	0.9765818	ESR1	1439	1447	-	ggggcggag
MA0079.3	MA0079.3.SP1	14.393326	0.9622252	ESR1	1438	1448	+	tctccgccccc
MA0079.3	MA0079.3.SP1	10.994716	0.91946673	ESR1	1610	1620	-	ccccctcctcg
MA0079.1	MA0079.1.SP1	8.59829	0.8867851	ESR1	1774	1783	-	ggggcggggg
MA0079.3	MA0079.3.SP1	7.855551	0.8799725	ESR1	1445	1455	+	ccccttcccct
MA0079.3	MA0079.3.SP1	6.854534	0.8673785	ESR1	1444	1454	+	cccccttcccc
MA0079.4	MA0079.4.SP1	7.899447	0.8667093	ESR1	1435	1449	+	gaatctccgccccct
MA0079.3	MA0079.3.SP1	6.467963	0.86251503	ESR1	1562	1572	+	agtcctcccca
MA0079.5	MA0079.5.SP1	7.9407783	0.8568856	ESR1	1445	1453	-	gggaagggg
MA0079.5	MA0079.5.SP1	7.9407783	0.8568856	ESR1	1446	1454	-	ggggaaggg
MA0079.5	MA0079.5.SP1	7.9407783	0.8568856	ESR1	1611	1619	+	gaggagggg
MA0079.4	MA0079.4.SP1	6.4101105	0.85351753	ESR1	1771	1785	+	gcgcccccgccccct
MA0079.1	MA0079.1.SP1	7.608468	0.8522585	ESR1	1501	1510	+	gtggctggct
MA0079.1	MA0079.1.SP1	7.289352	0.84112716	ESR1	1438	1447	-	ggggcggaga
MA0079.5	MA0079.5.SP1	6.843771	0.83782536	ESR1	1563	1571	-	ggggaggac
MA0079.1	MA0079.1.SP1	7.1350036	0.83574325	ESR1	1696	1705	-	ggggccggct
MA0079.1	MA0079.1.SP1	7.0021133	0.8311078	ESR1	1795	1804	-	gaggctgagt
MA0079.3	MA0079.3.SP1	3.2889934	0.82251996	ESR1	55	65	+	ttccttccttc
MA0079.3	MA0079.3.SP1	3.2889934	0.82251996	ESR1	59	69	+	ttccttccttc
MA0079.3	MA0079.3.SP1	3.1953986	0.8213424	ESR1	1924	1934	+	ggccgtcctcc
MA0079.3	MA0079.3.SP1	3.064768	0.8196989	ESR1	1413	1423	+	gctcttcctat
MA0079.1	MA0079.1.SP1	6.5698457	0.8160296	ESR1	1326	1335	+	gtggaagggt
MA0079.4	MA0079.4.SP1	2.140902	0.81570315	ESR1	30	44	+	tgagccactcgcaca
MA0079.3	MA0079.3.SP1	2.6959057	0.8150583	ESR1	1360	1370	-	tttcttcctct
MA0079.3	MA0079.3.SP1	2.587448	0.8136937	ESR1	1768	1778	+	cgtgcgccccc
MA0079.3	MA0079.3.SP1	2.5554962	0.8132917	ESR1	76	86	+	tctcggccctt
MA0079.3	MA0079.3.SP1	2.287335	0.809918	ESR1	1696	1706	+	agccggcccct
MA0079.3	MA0079.3.SP1	2.2870598	0.80991447	ESR1	1613	1623	-	attccccctcc
MA0079.3	MA0079.3.SP1	2.0446758	0.80686504	ESR1	1795	1805	+	actcagcctct
MA0079.5	MA0079.5.SP1	4.9693375	0.80525756	ESR1	1769	1777	-	ggggcgcac
MA0079.1	MA0079.1.SP1	6.2545414	0.8050313	ESR1	1440	1449	-	agggggcgga
MA0079.4	MA0079.4.SP1	0.4455126	0.8006863	ESR1	139	153	-	caaaacaagcctacc
MA0079.1	MA0079.1.SP1	9.969885	0.9346285	CDH3	1242	1251	-	gggggagggt
MA0079.1	MA0079.1.SP1	8.59829	0.8867851	CDH3	1248	1257	-	ggggcggggg
MA0079.1	MA0079.1.SP1	7.9957476	0.8657674	CDH3	1619	1628	-	gaggcgctgt
MA0079.1	MA0079.1.SP1	7.608468	0.8522585	CDH3	136	145	+	ctggcgggga
MA0079.1	MA0079.1.SP1	7.5634804	0.85068923	CDH3	1292	1301	+	cgggtgtggt
MA0079.1	MA0079.1.SP1	7.5634804	0.85068923	CDH3	1884	1893	-	tgggtgcggt
MA0079.1	MA0079.1.SP1	7.197659	0.8379288	CDH3	20	29	+	aggggtggga
MA0079.1	MA0079.1.SP1	7.197659	0.8379288	CDH3	556	565	+	cggggaggga
MA0079.1	MA0079.1.SP1	7.14578	0.8361192	CDH3	91	100	-	gggtgggggt
MA0079.1	MA0079.1.SP1	7.0021133	0.8311078	CDH3	1793	1802	+	gaggctgagt
MA0079.1	MA0079.1.SP1	6.9432697	0.82905525	CDH3	1521	1530	+	ccggcgggct
MA0079.1	MA0079.1.SP1	6.9128494	0.82799417	CDH3	552	561	+	gggacgggga
MA0079.1	MA0079.1.SP1	6.7241945	0.8214136	CDH3	1912	1921	+	gggggcggga
MA0079.1	MA0079.1.SP1	6.686809	0.8201095	CDH3	685	694	+	ggggtagtga
MA0079.1	MA0079.1.SP1	6.6256104	0.8179748	CDH3	1416	1425	-	gagacagggt
MA0079.1	MA0079.1.SP1	6.6241536	0.81792396	CDH3	1913	1922	+	ggggcgggac
MA0079.1	MA0079.1.SP1	6.5698457	0.8160296	CDH3	1860	1869	+	caggaggggt
MA0079.1	MA0079.1.SP1	6.53246	0.8147256	CDH3	1514	1523	-	cggggaggat
MA0079.1	MA0079.1.SP1	6.4369555	0.8113942	CDH3	825	834	+	taggaagggt
MA0079.1	MA0079.1.SP1	6.3476915	0.8082805	CDH3	1235	1244	-	ggtggagggt
MA0079.1	MA0079.1.SP1	6.2995296	0.8066006	CDH3	1525	1534	+	cgggctggca
MA0079.1	MA0079.1.SP1	6.121651	0.80039585	CDH3	1006	1015	+	taggggtgct
MA0079.1	MA0079.1.SP1	9.171796	0.9067899	CHGA	393	402	-	tgggcatggt
MA0079.1	MA0079.1.SP1	8.639488	0.8882221	CHGA	561	570	-	agggtggggt
MA0079.1	MA0079.1.SP1	8.373708	0.8789513	CHGA	541	550	-	tagggtgggt
MA0079.1	MA0079.1.SP1	8.221788	0.87365204	CHGA	1961	1970	+	gggtcggggt
MA0079.1	MA0079.1.SP1	7.800202	0.85894644	CHGA	981	990	-	ggggccgtgt
MA0079.1	MA0079.1.SP1	7.800202	0.85894644	CHGA	1780	1789	-	gaggcggggg
MA0079.1	MA0079.1.SP1	7.7628164	0.85764235	CHGA	482	491	-	gaggcgggca
MA0079.1	MA0079.1.SP1	7.7178288	0.85607314	CHGA	1775	1784	-	ggggggctgt
MA0079.1	MA0079.1.SP1	7.5849385	0.8514377	CHGA	1756	1765	+	gaggggtgga
MA0079.1	MA0079.1.SP1	7.3305492	0.84256417	CHGA	1777	1786	-	gcggggggct
MA0079.1	MA0079.1.SP1	7.0900154	0.834174	CHGA	1871	1880	+	ggggtgaggt
MA0079.1	MA0079.1.SP1	7.0021133	0.8311078	CHGA	316	325	-	gaggcagagt
MA0079.1	MA0079.1.SP1	7.0021133	0.8311078	CHGA	348	357	-	gaggcagggg
MA0079.1	MA0079.1.SP1	6.964728	0.8298037	CHGA	879	888	+	tgggcaggaa
MA0079.1	MA0079.1.SP1	6.8196993	0.82474494	CHGA	875	884	+	ggggtgggca
MA0079.1	MA0079.1.SP1	6.6256104	0.8179748	CHGA	566	575	-	gagacagggt
MA0079.1	MA0079.1.SP1	6.53246	0.8147256	CHGA	293	302	+	gtggcatgat
MA0079.1	MA0079.1.SP1	6.4912634	0.8132885	CHGA	1773	1782	-	ggggctgtgg
MA0079.1	MA0079.1.SP1	6.4912634	0.8132885	CHGA	1814	1823	-	gaggcgggta
MA0079.1	MA0079.1.SP1	6.2545414	0.8050313	CHGA	1614	1623	-	ggggtatgct
